# Supplementary material for: Ruminal Degradation of Rumen-Protected Glucose Influences the Ruminal Microbiota and Metabolites in Early-Lactation Dairy Cows
Source: Appl Environ Microbiol. 2021 Jan 4;87(2):e01908-20. doi: 10.1128/AEM.01908-20 (PMC7783353; doi:10.1128/AEM.01908-20)
Supplement: Supplemental file 2 [file AEM.01908-20-sd002.xlsx]

## Sheet: Title page
Applied Microbiology and Biotechnology
Effect of rumen-protected glucose supplementation on dynamic profile changes of ruminal microbiota and its metabolites in early lactation dairy cows
Yapin Wang1, Xuemei Nan1, Yiguang Zhao1, Yue Wang1, Linshu Jiang2, Benhai Xiong1,*
1 State Key Laboratory of Animal Nutrition, Institute of Animal Science, Chinese Academy of Agricultural Sciences, Beijing 100193, China
2 Beijing Key Laboratory for Dairy Cow Nutrition, Beijing University of Agriculture, Beijing 102206, China
* Corresponding author. EM: xiongbenhai@caas.cn; Tel: +86-010-62811680; Fax: 010-62815988

## Sheet: Table S3
ID	Metabolite	M/Z	Retention time	RSD	CON_1	CON_2	CON_3	CON_4	CON_5	CON_6	LRPG_1	LRPG_2	LRPG_3	LRPG_4	LRPG_5	LRPG_6	MRPG_1	MRPG_2	MRPG_3	MRPG_4	MRPG_5	MRPG_6	HRPG_1	HRPG_2	HRPG_3	HRPG_4	HRPG_5	HRPG_6	QC_1	QC_2	QC_3	QC_4	QC_5
pos_50	L-trans-5-Hydroxy-2-piperidinecarboxylic acid	329.153	0.8144	0.0133	2.7111	2.664	2.471	2.6776	2.6536	2.7563	2.6992	2.8714	2.6499	3.0959	2.6326	2.6144	2.7792	2.6977	2.7423	2.644	2.6197	2.5699	2.7905	2.8776	2.7137	2.8381	2.798	2.7573	2.7013	2.7039	2.6795	2.7331	2.7841
pos_83	PE(14:0/0:0)	426.261	7.5948	0.0043	4.1215	4.3507	4.4921	4.1885	4.2423	4.1858	4.42	4.1611	4.5519	4.4678	4.2205	4.2642	3.9947	4.2406	4.3435	4.2811	4.1506	4.1015	3.8536	4.1956	3.8608	4.0983	4.1226	4.0771	4.28	4.2599	4.2594	4.2373	4.2281
pos_225	9-PAHSA	561.484	12.5025	0.0092	3.983	3.0156	3.8247	3.8087	3.9069	3.8097	3.7509	4.0994	3.8362	4.0193	3.9233	3.8991	4.0961	3.9338	3.9033	3.8708	3.9446	3.9639	3.9881	3.9435	3.8896	3.9021	4.0655	4.0025	3.7676	3.8741	3.8348	3.8485	3.8325
pos_274	P-Acetaminobenzaldehyde	164.07	3.8337	0.0025	3.5407	3.5838	3.457	3.4769	3.4697	3.5303	3.4847	3.5617	3.6141	3.347	3.4474	3.5125	3.4975	3.497	3.5528	3.4223	3.4679	3.483	3.224	3.5002	3.433	3.3529	3.3808	3.3825	3.4733	3.4792	3.477	3.4556	3.4786
pos_342	Germacrenone	221.189	5.3188	0.0061	2.1551	3.0171	2.7212	2.2788	2.495	2.5162	2.6357	2.6997	2.5689	1.1435	2.5118	2.5964	2.9083	2.6133	2.6312	2.7154	2.7557	2.7786	3.134	1.5029	2.6684	2.3176	2.6091	2.5974	2.6274	2.6329	2.6079	2.6564	2.642
pos_372	L-Methionine	150.058	0.8004	0.008	2.4611	3.0269	2.8034	2.5321	2.6519	2.6618	2.8996	0.9876	2.4763	1.2909	2.8855	2.9113	2.6005	2.6669	2.5418	2.7276	2.7413	2.8681	1.8325	2.3433	3.0498	2.5919	1.9064	2.03	2.7855	2.8111	2.7891	2.7975	2.7446
pos_379	Hesperetin 3'-O-sulfate	405.023	0.7442	0.0167	1.4612	2.8888	2.2014	2.7162	2.6754	2.8492	2.6235	2.2254	1.4663	1.4758	1.9557	2.3083	2.3179	2.4896	2.587	2.5679	2.6196	2.6876	2.5497	1.5073	2.314	2.198	2.6811	2.7722	2.5688	2.5275	2.581	2.5986	2.4797
pos_448	D-(+)-Cellobiose	381.079	0.6544	0.0035	3.847	3.7752	4.0144	3.7073	3.7864	3.8181	3.9846	3.7328	3.8083	3.7584	3.8924	3.9247	3.5515	3.4307	4.0533	3.6214	3.659	3.6667	3.7304	3.9036	3.7971	3.9588	3.8513	3.8558	3.878	3.8664	3.8584	3.854	3.837
pos_544	2-Hydroxyphenethylamine	120.081	2.0867	0.0014	3.7102	4.3388	4.0177	3.6999	3.7771	3.8817	4.3046	4.0489	3.7254	3.0012	4.0949	4.1972	4.1336	4.0989	3.8457	4.1502	4.1168	4.1621	4.5376	3.3018	4.1629	3.6852	3.9606	3.951	4.1305	4.1218	4.1315	4.116	4.1209
pos_553	Porphobilinogen	227.103	2.5348	0.0047	3.0119	3.3645	3.2744	3.0908	3.118	3.179	3.464	3.1911	2.821	2.461	3.2794	3.3029	3.4085	3.4336	3.1057	3.3853	3.3882	3.438	3.6095	2.6936	3.4383	3.0761	3.2175	3.2195	3.3479	3.3364	3.3482	3.3669	3.3193
pos_555	N-ACETYLPROLINE	158.081	2.6417	0.0107	2.3594	2.5533	2.647	2.3589	2.4811	2.5612	2.6153	2.4465	2.5247	2.0046	2.4843	2.5184	2.6302	2.7203	2.5449	2.7078	2.7293	2.7366	2.7871	2.1459	2.661	2.5791	2.5346	2.5634	2.6238	2.6903	2.6156	2.6608	2.6252
pos_646	Erinacine P	493.28	3.1122	0.0014	3.2126	3.7387	3.6428	3.2931	3.3146	3.4214	3.866	3.3403	3.1381	2.1412	3.7112	3.7284	3.5945	3.6759	2.953	3.8258	3.8279	3.8398	3.9369	2.0193	3.8561	3.1795	3.4893	3.494	3.7235	3.7115	3.7221	3.7105	3.7155
pos_720	LysoPE(0:0/14:0)	448.242	7.4627	0.0474	1.9021	1.4721	2.5228	1.8878	1.9497	1.8821	2.2336	1.5358	2.7456	1.8952	1.6318	1.7804	0.986	2.0179	1.8888	2.0437	2.0146	1.7817	0.5751	1.3101	1.8104	1.7766	1.3609	1.1055	1.7534	1.6458	1.6243	1.5164	1.5922
pos_901	12-SAHSA	589.515	13.4044	0.0037	3.7396	2.3196	3.3378	3.2058	3.6257	3.3197	3.4313	3.8558	3.3813	3.621	3.6047	3.4591	3.7914	3.5965	3.5217	3.5468	3.6811	3.6572	3.7419	3.6968	3.5153	3.5784	3.8115	3.8223	3.4503	3.4616	3.4856	3.451	3.4607
pos_1043	D-erythro-Sphingosine C-20	328.321	7.2783	0.0103	2.5805	2.3305	2.4885	2.3517	2.3975	2.414	2.5796	2.1925	2.3578	2.0866	2.4581	2.436	2.2474	2.2967	2.307	2.4324	2.3915	2.4511	1.9251	2.4021	2.4226	2.1944	2.2219	2.1726	2.3114	2.3185	2.3263	2.3733	2.307
pos_1081	L-Valine	118.086	0.7214	0.0027	3.4001	3.6551	3.6702	3.5084	3.4933	3.4784	3.5547	3.5442	3.7068	3.0757	3.5967	3.5601	3.6224	3.724	3.4416	3.5904	3.6186	3.6264	3.7588	3.1691	3.6769	3.5176	3.4284	3.4405	3.6014	3.6242	3.621	3.6086	3.6014
pos_1194	2',7-Dihydroxy-4'-methoxy-8-prenylflavan 2',7-diglucoside	665.279	4.0983	0.0055	3.997	4.3662	4.1612	4.1153	4.0857	4.2102	4.2915	3.9128	4.0553	3.8445	4.1299	4.1666	4.1513	4.1277	4.0633	4.1804	4.221	4.2809	4.2904	3.9344	4.2499	4.0757	3.9792	4.0406	4.2315	4.22	4.2017	4.1832	4.1677
pos_1276	4-Methyl-1-phenyl-2-pentanol	179.143	4.5438	0.0036	3.0324	3.2083	3.2178	3.061	3.0451	3.1773	3.1055	2.9827	2.9922	3.1803	3.1129	3.1918	3.0734	3.2244	2.9919	3.2316	3.2568	3.2695	3.3321	2.8963	3.2901	3.1982	3.1176	3.1035	3.1799	3.208	3.1939	3.2053	3.2112
pos_1434	6,10-Dimethyl-5(E),9-undecadien-2-one	195.174	5.5089	0.0108	2.4889	2.4947	2.4688	2.5147	2.4673	2.5283	2.3687	1.8859	2.5876	2.6669	2.33	2.4082	2.179	2.3408	2.5654	2.3401	2.3685	2.3428	2.2029	2.6047	2.1874	2.4898	2.4296	2.4598	2.41	2.4013	2.4377	2.4725	2.4093
pos_1440	7-HYDROXY-2'-METHOXYISOFLAVONE	301.11	5.5631	0.0049	0.5406	0.6473	1.3066	0.5757	0.5486	0.5912	1.2005	0.5574	0.5444	0.5514	1.2448	1.6216	2.5454	1.0295	0.5705	0.9242	1.2321	1.093	1.701	0.5751	0.5745	0.5542	1.1647	1.1183	2.0388	2.0529	2.0643	2.0414	2.0386
pos_1499	O-Methylcorypalline	240.149	6.0026	0.0145	1.0004	1.1313	1.0017	1.9782	1.5248	1.0633	1.0906	1.0002	1.0051	1.014	1.015	1.0425	2.0464	2.3171	1.0378	2.2098	2.202	1.054	1.0593	1.6272	1.4988	1.9852	1.9265	1.6335	1.7732	1.7819	1.778	1.8094	1.7297
pos_1548	(5alpha,8beta,9beta)-5,9-Epoxy-3,6-megastigmadien-8-ol	191.142	6.3639	0.0414	1.4682	1.8633	1.7033	1.4974	1.4429	1.7158	0.9684	1.6048	1.5869	0.884	1.2305	1.3265	1.4054	1.7564	1.6328	1.705	1.732	1.8837	1.9059	0.8352	1.4011	1.6357	1.4738	1.5396	1.5495	1.3936	1.4984	1.4476	1.5554
pos_1593	(±)-1,5-Hexanediol	119.107	0.0512	0.061	1.9389	2.0172	1.8102	1.8015	1.9324	1.9757	1.9595	1.7848	1.9559	1.909	1.8175	1.8055	1.7959	1.7073	1.8465	1.7876	1.7429	1.7813	1.5759	1.8257	1.8508	1.7721	1.7097	1.8156	1.9995	1.8489	1.9449	1.8796	1.6649
pos_1632	Histamine	112.087	0.5257	0.0074	2.0212	2.4487	2.5882	2.0799	2.2165	2.2695	2.3761	2.203	2.1063	2.07	2.3787	2.4049	2.3753	2.7305	1.9884	2.5665	2.584	2.6529	2.7135	0.6275	2.6757	2.388	2.2051	2.3003	2.4905	2.5226	2.5117	2.4847	2.4719
pos_1673	Trigonelline	160.036	0.6765	0.0041	1.6701	2.4592	2.1627	1.6489	1.9619	1.9623	2.4773	2.3182	2.0115	0.5559	2.4616	2.4333	2.4217	2.0369	1.9974	2.3138	2.3278	2.4327	2.649	0.925	2.3988	1.894	2.2528	2.2968	2.3977	2.3987	2.3889	2.3812	2.373
pos_1676	1-Aminocyclohexanecarboxylic acid	144.102	0.6989	0.0034	3.2195	3.5865	3.451	3.3007	3.3627	3.3048	3.5966	3.5277	3.6097	3.1704	3.6122	3.6044	3.6378	3.5183	3.465	3.5265	3.5462	3.5303	3.7932	3.0469	3.5192	3.4183	3.4196	3.3964	3.5652	3.5844	3.5679	3.563	3.5469
pos_1693	L-Proline	116.07	0.7777	0.0346	1.5158	2.2176	2.2048	1.667	2.0639	1.6537	2.6523	2.373	1.8875	1.5166	2.4868	2.6529	2.4708	1.6008	1.5907	2.2528	2.3033	2.318	2.512	1.9263	2.5558	1.797	2.3374	2.3399	2.3038	2.3214	2.5254	2.4173	2.4574
pos_1703	1,8-Octanedithiol	242.101	0.837	0.0238	2.3244	2.3091	2.2517	2.2523	2.2433	2.3218	2.4161	2.4496	2.3589	2.0591	2.3604	2.3534	2.2074	1.2686	2.2208	2.1201	2.048	2.019	2.0539	2.3916	2.1708	2.3353	2.2658	2.291	2.3615	2.2593	2.3499	2.2318	2.3567
pos_1727	2-Hydroxycinnamic acid	165.054	1.0982	0.0076	2.3043	2.8351	2.5253	2.3969	2.4214	2.4677	2.8096	2.6426	2.2681	1.9506	2.6211	2.6276	2.7296	2.5522	2.4579	2.6212	2.6753	2.5894	3.056	2.297	2.622	2.3491	2.575	2.6343	2.679	2.6316	2.6484	2.6813	2.6411
pos_1738	Asparaginyl-Proline	212.102	1.2915	0.003	2.0126	2.7763	2.3854	2.2752	2.1899	2.3471	2.7381	2.4523	2.1018	1.7142	2.5419	2.5533	2.6048	2.4762	2.3402	2.541	2.4705	2.5941	2.9296	1.9996	2.5381	2.0211	2.459	2.4192	2.5861	2.6003	2.6079	2.5943	2.6045
pos_1753	Arginyl-Proline	254.161	1.4913	0.0175	0.5665	2.4513	2.0949	1.4297	1.7487	1.8841	2.3958	2.1038	1.359	0.6835	2.2044	2.4326	2.373	2.1436	2.0485	2.2633	2.1854	2.2321	2.637	0.5281	2.1549	1.3147	1.957	1.9597	2.1951	2.2617	2.2721	2.1725	2.2474
pos_1758	1-(Hydroxymethyl)-5,5-dimethyl-2,4-imidazolidinedione	159.076	1.5904	0.0428	0.8922	2.0247	0.6653	1.1152	0.9976	1.178	1.3834	1.908	0.8987	1.4496	1.4103	1.4036	2.4298	1.2379	1.0417	1.7694	1.5875	0.8471	1.9504	1.2233	0.9252	1.1821	2.2046	2.0782	1.6444	1.5406	1.7156	1.5725	1.7067
pos_1760	2-Aminoquinoline	177.102	1.6172	0.0184	1.4914	1.9495	1.3676	2.1158	1.7573	1.2713	1.4094	1.5423	1.083	2.2029	1.7499	1.8505	2.8225	2.6253	1.988	2.5645	2.5178	1.1978	1.4724	1.492	1.9451	2.3375	2.6517	2.4632	2.3123	2.2346	2.3654	2.324	2.321
pos_1779	Lentialexin	103.054	2.0925	0.0139	1.5794	2.2289	2.1207	1.5201	1.8354	1.7875	2.393	2.0821	1.5068	0.3225	2.1733	2.2596	2.2471	2.1184	1.741	2.1231	2.1095	2.2527	2.664	0.431	2.1567	1.6819	1.9349	2.0122	2.135	2.203	2.1431	2.1273	2.1858
pos_1795	N-Acetyl-DL-methionine	192.068	2.6039	0.0086	1.6456	1.843	2.1857	1.6367	1.8485	1.975	1.9332	0.5055	1.8305	0.516	1.8809	1.9244	1.8525	1.8632	1.8907	2.0404	2.0364	2.2801	1.7933	0.5389	2.1733	2.0436	1.552	1.7432	2.0359	2.0385	2.0229	2.0725	2.0268
pos_1798	Isoleucyl-Lysine	242.186	2.6698	0.0495	0.3675	1.8543	1.4848	0.3958	0.3739	0.9515	1.7976	1.4693	0.6888	0.3762	1.5546	1.5788	1.6591	1.3821	1.0234	1.5992	1.6054	1.6623	2.0047	0.3953	1.4737	0.3784	1.1857	1.134	1.5004	1.4711	1.5676	1.4545	1.3446
pos_1807	4-Coumaroyl-2-hydroxyputrescine	251.139	2.7831	0.0392	1.8005	2.464	2.0591	1.7395	1.898	1.9793	2.209	2.184	2.0965	1.5379	2.2038	2.1669	2.319	2.0716	2.0543	2.1165	2.1005	2.2243	2.6726	1.873	2.1285	1.8515	2.1947	2.0004	2.205	2.2705	2.225	2.194	2.0202
pos_1830	6''-Acetylliquiritin	524.153	2.8899	0.008	3.2598	2.8398	3.191	2.8666	3.1524	3.1823	3.026	0.4141	2.7989	2.5537	3.012	3.0827	2.2616	2.3855	2.68	2.5536	2.7325	2.9153	1.1817	3.2585	2.8582	3.2222	2.4071	2.4198	2.9283	2.8946	2.9487	2.9244	2.8845
pos_1838	Indoleacrylic acid	188.07	2.9209	0.005	3.2522	3.8058	3.6299	3.1856	3.2994	3.4175	3.7302	3.4233	3.43	2.5929	3.5377	3.5681	3.6776	3.4669	3.2459	3.5998	3.6528	3.6144	3.9528	2.7465	3.6773	3.1229	3.4566	3.441	3.5964	3.6216	3.6108	3.5783	3.5758
pos_1870	Gamma-Glu-Leu	261.144	3.0359	0.0039	2.9441	3.4689	3.2964	2.9388	3.0304	3.1124	3.4301	3.1719	2.5502	1.7777	3.1479	3.1826	3.318	3.1438	2.8866	3.3064	3.3094	3.3517	3.6256	2.1841	3.4223	2.9891	3.1381	3.1501	3.2848	3.2449	3.2707	3.2663	3.2692
pos_1914	N6-Acetyl-L-lysine	171.112	3.2831	0.0134	1.3729	0.5636	0.5887	2.1097	1.7047	1.5568	1.8588	1.9268	1.1496	1.3296	1.9305	2.1144	3.1645	2.6775	1.9394	2.5318	2.5027	1.0255	1.2416	1.517	1.9626	2.0851	2.6748	2.5066	2.3678	2.4207	2.4244	2.3406	2.3779
pos_1935	Cis-1,2-Dihydroxy-1,2-dihydro-8-carboxynaphthalene	207.065	3.3734	0.0224	1.7885	1.917	1.9424	1.5848	1.6711	1.8724	1.925	1.7347	1.9529	1.8709	2.02	1.9986	1.8854	1.8227	1.6939	1.7577	1.9079	1.9266	1.6413	1.7224	1.9776	1.8882	1.8414	1.701	1.8404	1.8977	1.8968	1.9588	1.8495
pos_1962	C12:5n-1,3,5,7,9	191.106	3.5409	0.0125	2.3694	2.3222	2.1827	2.2594	2.1641	2.336	2.1161	2.1558	1.9213	2.1173	2.0113	2.1276	2.196	2.1153	2.2906	2.2345	2.2574	2.2852	2.3247	2.1585	2.2069	2.2549	2.2019	2.2549	2.2413	2.2021	2.2339	2.1733	2.2468
pos_1969	Luteolin 3'-methyl ether 7,4'-dixyloside	565.155	3.5636	0.0018	2.0137	2.2808	2.1758	1.8585	1.7778	1.8293	3.9748	2.0215	2.1317	1.2359	3.9388	4.0548	2.1774	1.9182	1.883	3.3395	3.3066	3.3936	3.2356	1.6407	3.5665	1.522	2.8979	2.8676	3.7345	3.7475	3.7388	3.73	3.7284
pos_1977	2-Phenylethyl beta-D-glucopyranoside	249.111	3.6148	0.0248	1.8964	2.3421	2.3156	1.792	1.8171	1.9037	2.3286	2.1029	1.1565	0.9214	1.9973	2.1431	2.268	2.3809	1.7244	2.3361	2.3717	2.384	2.4528	0.7937	2.4064	1.6367	2.2248	2.2368	2.3232	2.2848	2.1602	2.2204	2.2444
pos_1992	Isovitexin	433.113	3.7519	0.0053	1.5379	1.9596	2.2038	1.4404	1.6378	1.6742	3.7973	1.8396	0.7861	0.803	3.2861	3.4361	2.3073	1.8662	1.7576	3.1763	3.132	3.2141	2.633	0.6143	3.4444	1.4321	2.6779	2.6424	3.1767	3.1781	3.1657	3.1326	3.1531
pos_2007	Oxindole	134.059	3.8337	0.043	2.4973	2.0453	2.719	2.2998	2.4199	2.3364	2.5034	2.534	2.8834	2.6232	2.6066	2.614	2.4466	2.6472	2.761	2.4596	2.6258	2.4142	2.0185	2.5533	2.4595	2.2456	2.2366	2.2938	2.5639	2.3665	2.3069	2.4952	2.3093
pos_2104	10-hydroxy-(2E,8E)-decadien-4-ynoic Acid	222.112	4.3997	0.0241	1.979	2.6306	2.6319	2.1915	2.1096	2.1606	2.1361	2.1278	2.386	1.9939	2.1751	2.2109	2.4299	2.5598	2.271	2.6787	2.6801	2.5893	2.7222	2.0262	2.4973	2.0706	2.0605	2.1162	2.3203	2.3826	2.3763	2.3393	2.4857
pos_2122	Benzylformate	137.059	4.4802	0.0073	2.4471	2.8637	2.7457	2.5608	2.5437	2.68	2.6261	2.6986	2.7597	2.5247	2.6395	2.6092	2.8317	2.8355	2.6256	2.7648	2.8222	2.8584	2.921	2.5215	2.7448	2.4968	2.5461	2.5669	2.6472	2.6845	2.6383	2.6363	2.63
pos_2126	Xi-4-Hydroxy-4-methyl-2-cyclohexen-1-one	91.0549	4.4802	0.0318	2.275	2.2972	2.3278	2.3182	2.3878	2.45	2.2933	2.3378	2.6465	2.569	2.4899	2.4401	2.4665	2.3902	2.6559	2.429	2.4433	2.4353	2.3242	2.5281	2.5146	2.3593	2.2716	2.3712	2.3549	2.4767	2.5161	2.4259	2.3063
pos_2201	2-Methyl-1-phenyl-2-propanol	183.137	4.8448	0.033	1.395	1.5899	1.546	1.3663	1.4193	1.4524	0.7677	0.8606	1.502	1.3583	1.3773	1.3184	1.086	1.6461	1.4518	1.4672	1.5722	1.5594	1.6754	1.0948	1.2628	1.5788	1.3404	1.403	1.5352	1.5706	1.5485	1.4292	1.5533
pos_2208	3-Indolepropionic acid	190.086	4.8785	0.0161	2.2837	2.4906	2.573	2.3697	2.3412	2.5272	2.4746	2.2702	2.9244	2.5205	2.5916	2.5725	2.2598	2.3277	2.3808	2.2745	2.3352	2.3609	2.1163	2.5178	2.3379	2.2606	2.2541	2.2861	2.4463	2.4565	2.3898	2.3519	2.4317
pos_2214	Cyclo(Leu-Phe)	261.16	4.9141	0.0029	2.3043	2.9992	2.7794	2.3602	2.5412	2.5824	3.0052	2.7021	2.376	0.7992	2.8227	2.8605	2.8672	2.7616	2.5367	2.8234	2.8537	2.8429	3.1089	1.7955	2.8077	2.3509	2.6791	2.6563	2.7767	2.769	2.7913	2.7889	2.78
pos_2225	Phenylacetaldehyde	153.091	4.9701	0.0633	1.494	1.4867	1.2805	1.6176	1.4621	1.5426	1.1958	1.1826	1.2095	1.3666	1.3313	1.3877	1.2076	1.3837	1.5176	1.3974	1.3336	1.4989	1.1639	1.4009	1.3869	1.2854	1.2619	1.1607	1.3335	1.2067	1.4681	1.3021	1.3533
pos_2233	N-Acetylserotonin	201.102	5.0051	0.04	0.4185	0.5125	0.4194	1.8652	1.2795	0.4627	0.4824	0.4184	0.4217	0.8574	0.4286	1.2657	1.5569	2.0815	0.4446	1.9086	1.6442	0.456	0.4598	1.427	1.2622	1.8389	1.4614	1.3149	1.4373	1.3025	1.3749	1.4633	1.3835
pos_2272	5-Phenylvaleric acid	179.107	5.2279	0.0465	1.4443	1.4022	1.0013	1.2765	1.3191	1.3739	1.6091	1.2654	1.3578	0.5563	1.0775	1.1483	1.3548	0.9118	1.5152	1.3268	1.2712	1.2239	0.9562	1.136	1.1941	1.2485	1.3165	0.9656	1.433	1.3868	1.2831	1.2847	1.4083
pos_2277	Methionyl-Asparagine	296.128	5.2625	0.0538	1.4033	1.3802	1.189	1.5822	1.3569	1.2914	0.9812	1.4552	1.1571	1.1366	1.2873	1.2392	1.3085	1.309	1.4668	1.1386	0.879	1.2341	1.1039	1.48	1.3698	1.2821	1.2558	1.328	1.3342	1.3001	1.1452	1.3134	1.2414
pos_2280	5'-Hydroxy-3'-methoxysativan	333.133	5.2729	0.0109	1.9372	2.2789	2.2594	1.8555	1.9112	1.8626	2.0314	1.9875	1.855	0.8796	2.0668	2.0836	2.4104	2.3549	1.5832	2.285	2.2888	2.2993	2.4623	0.7018	2.1645	1.9019	2.0762	2.0728	2.1451	2.0841	2.085	2.1216	2.1067
pos_2331	Dihydrowyerol	245.117	5.5193	0.0238	1.5762	2.0862	1.935	1.5797	1.6665	1.7377	2.039	1.7859	1.4943	0.64	1.7691	1.87	2.0102	1.9909	1.5528	1.9761	1.9696	1.9328	2.2798	0.9065	1.9419	1.4078	1.6936	1.7625	1.8435	1.8606	1.9712	1.9045	1.9206
pos_2356	3-Hydroxynonyl acetate	167.143	5.6404	0.0241	1.4333	1.9022	1.7597	1.5615	1.5692	1.6655	1.728	1.3969	1.4507	1.4067	1.4986	1.6435	1.6889	1.665	1.7395	1.8376	1.7589	1.7923	1.9687	1.5448	1.6296	1.8135	1.651	1.727	1.6904	1.6741	1.7375	1.7932	1.721
pos_2377	Hv-NCC-1	643.275	5.7489	0.038	0.6476	1.9489	1.6724	1.19	1.3184	1.3935	1.9184	0.6475	0.9002	0.6593	1.4909	1.8417	1.7057	1.4779	0.68	1.6756	1.746	1.8449	0.6988	0.6849	1.7198	0.6623	0.6744	0.8258	1.5963	1.6062	1.762	1.6389	1.7059
pos_2435	2-Benzylidene-1-heptanol	187.148	6.1629	0.0207	1.2082	1.3218	1.0641	1.272	1.2557	1.4052	1.2379	0.9887	0.7505	0.9964	0.8725	1.1686	1.3531	1.1872	1.2354	1.297	1.5179	1.3676	1.027	1.3163	1.1863	1.199	1.2771	1.2682	1.381	1.3013	1.3418	1.319	1.3176
pos_2513	C16 Sphinganine	274.273	6.6359	0.0119	1.7906	1.8291	2.0566	1.8225	1.7745	1.8397	1.8409	1.6211	2.0604	1.7306	1.8073	1.8495	1.7684	1.7757	1.7495	1.7726	1.7749	1.8098	1.365	1.8126	1.7989	1.8193	1.6835	1.6331	1.7839	1.752	1.814	1.8046	1.7936
pos_2547	Unoprostone	383.278	6.8133	0.0221	1.3459	1.7864	1.0927	1.7367	1.4846	1.5915	1.5763	1.8034	1.3294	1.9151	1.6209	1.6319	1.8711	1.3944	1.8007	1.4988	1.5055	1.3784	2.015	1.8171	1.1672	1.5573	1.8974	1.8195	1.7235	1.6647	1.6667	1.7581	1.7364
pos_2575	1alpha,25-dihydroxy-11alpha-[(1R)-oxiranyl]vitamin D3	459.346	6.9699	0.03	1.1488	2.2533	1.9981	1.557	1.5465	1.6648	2.683	1.7481	2.7299	1.942	2.3011	2.3158	1.7818	1.4273	2.2166	1.8969	1.8862	1.8677	1.2095	2.2581	1.1924	1.7857	1.8524	1.939	2.1082	2.116	1.9565	2.015	2.0887
pos_2595	LysoPE(14:1(9Z)/0:0)	424.245	7.0825	0.0043	2.4381	2.8541	3.3209	2.6537	2.8132	2.7628	3.208	2.5259	3.4351	2.9357	2.8718	2.9481	2.3449	2.4964	2.8724	2.8434	2.6818	2.6049	1.8162	2.6966	1.9632	2.6264	2.4093	2.3547	2.8182	2.8396	2.8194	2.8259	2.8018
pos_2612	Crispane	321.242	7.1863	0.0482	1.326	1.8718	1.5268	1.5318	1.4783	1.6795	1.5119	1.5558	1.6392	1.7131	1.5809	1.5597	1.7268	1.4935	1.6732	1.6033	1.6462	1.7073	1.7757	1.6761	1.4492	1.6012	1.7091	1.7828	1.5638	1.6494	1.5405	1.5549	1.7466
pos_2701	N,N-dimethyl-Safingol	330.336	7.6866	0.0199	2.5287	1.0517	2.0842	2.3652	2.5245	2.5285	2.1406	2.2769	1.7047	1.7605	2.2593	2.2621	2.1971	2.2332	2.1029	2.0559	2.3411	2.4622	2.2103	2.0878	2.537	2.2797	2.2714	2.2589	2.1968	2.2871	2.1532	2.2241	2.1961
pos_2711	Nuatigenin	431.315	7.7276	0.0014	3.5229	3.8166	3.9261	3.5338	3.5445	3.597	3.783	3.6346	3.3157	3.3064	3.5019	3.5412	3.7456	3.7665	3.3075	3.7809	3.8187	3.8268	3.9412	3.1859	3.8289	3.5794	3.6786	3.6625	3.6798	3.6847	3.6753	3.6743	3.6695
pos_2745	Withaperuvin H	611.285	7.8908	0.0094	1.8183	2.1684	1.7563	1.9668	1.6712	1.9059	1.7512	3.6046	1.6543	3.028	1.6673	2.0569	3.1177	1.6026	1.7846	0.7668	1.5475	1.6569	3.7071	2.0788	1.3903	1.8533	3.3229	3.3181	2.5289	2.5643	2.553	2.5018	2.5113
pos_2767	Propofol glucuronide	396.203	8.0026	0.0326	1.3926	1.5569	1.6914	1.5099	1.1217	1.408	1.7947	1.5137	1.5489	1.7055	1.2683	1.4727	1.53	1.0295	1.4417	1.3829	1.479	1.3485	1.7848	1.3366	1.494	1.3637	1.2181	1.3498	1.6253	1.68	1.7318	1.6632	1.5709
pos_2785	24-Dehydroprovitamin D3	383.33	8.0745	0.0649	1.5381	2.0625	1.9677	1.4961	1.357	1.4304	1.2585	1.861	1.4322	1.1557	1.5199	1.3227	2.0871	1.9639	1.1222	1.7514	1.8715	1.7385	2.2075	0.3903	1.6524	1.6774	1.8716	1.8461	1.4934	1.5709	1.7296	1.7695	1.7344
pos_2789	Withaperuvin B	565.243	8.0951	0.002	3.4771	3.7233	3.4524	3.5352	3.4486	3.5967	3.5525	3.8748	3.6615	3.4633	3.3928	3.6581	3.6716	3.4587	3.5817	2.7068	3.4477	3.4421	3.8923	3.7245	3.295	3.3653	3.6774	3.6849	3.627	3.6191	3.6198	3.6074	3.6096
pos_2811	PS(20:5(5Z,8Z,11Z,14Z,17Z)/22:5(4Z,7Z,10Z,13Z,16Z))	838.507	8.217	0.0251	1.4007	1.5179	1.6658	1.2789	0.8659	1.6437	1.7811	1.3985	1.6596	1.5396	1.0874	1.5639	1.6795	1.6016	1.7983	1.6768	1.4611	1.3694	2.007	1.6995	1.1834	1.6151	1.9673	1.6189	1.6704	1.5833	1.582	1.5689	1.5588
pos_2812	PS(14:0/18:3(9Z,12Z,15Z))	768.427	8.227	0.0159	2.2668	2.6459	2.3341	2.3462	2.2495	2.4451	2.6775	2.3433	2.4229	2.5103	2.3352	2.4204	2.5563	2.4618	2.5616	2.4972	2.3565	2.3796	2.7454	2.631	2.3881	2.3837	2.7179	2.5491	2.5878	2.5093	2.4942	2.488	2.4757
pos_2817	3,4-Dimethylcyclohexanol	298.273	8.247	0.0301	2.1603	1.8689	0.1012	1.7076	1.759	1.7836	0.6094	2.4012	0.102	0.1041	1.7147	1.635	1.2306	1.0545	1.6767	0.9265	1.2729	1.3272	1.7573	1.7283	1.4609	1.9723	1.8285	1.7838	1.7532	1.6645	1.6656	1.7971	1.7429
pos_2894	Physangulide	567.258	8.6866	0.007	3.0081	2.9283	2.9218	3.0449	2.8315	2.9599	2.9611	3.4785	2.9701	3.076	2.8555	2.979	3.1784	2.846	2.9949	2.4073	2.7687	2.7692	3.3437	3.0182	2.6698	2.752	3.3165	3.236	3.0671	3.0265	3.0673	3.0387	3.0141
pos_2929	Oleoyl Ethanolamide	326.305	8.8899	0.0085	3.2966	3.4928	3.1154	3.2955	3.1713	3.1675	3.0524	3.4677	3.1279	3.2815	3.232	3.3454	3.2628	3.0676	3.2564	3.008	3.1178	3.0829	3.4051	3.3078	3.1049	3.2424	3.4155	3.301	3.2441	3.2585	3.2642	3.1909	3.2626
pos_2949	Phorbol 13-acetate 12-myristate	617.403	8.9771	0.0058	3.5406	3.8046	3.659	3.6653	3.5632	3.5831	3.595	3.6865	3.5894	3.5918	3.5705	3.5822	3.7287	3.6302	3.7293	3.5763	3.5961	3.5443	3.7932	3.6729	3.5706	3.6343	3.7017	3.655	3.6453	3.6219	3.5869	3.5991	3.6303
pos_3010	Norerythromycin	688.427	9.2864	0.0277	2.5722	2.5337	2.3535	2.4344	2.37	2.4317	2.4741	2.3299	2.4525	2.3717	2.4319	2.437	2.2114	2.235	2.3311	2.155	2.4195	2.2902	2.2719	2.4789	2.2737	2.4039	2.444	2.3158	2.3839	2.2477	2.259	2.3994	2.2833
pos_3017	DIOSGENIN	415.32	9.3167	0.0341	1.8524	2.2778	2.3439	1.8705	2.0237	1.9594	1.9086	1.4706	1.9422	1.7446	2.0015	2.0142	2.1386	2.1854	2.0839	2.1234	2.1754	2.1259	1.7642	1.5167	1.9939	1.969	2.0608	2.0092	2.026	1.9915	1.9105	1.8711	2.0451
pos_3024	1-oxoprevitamin D3	399.325	9.388	0.0854	1.522	1.3909	2.31	1.6811	1.7423	1.0403	1.5391	1.0857	2.37	1.4776	1.5864	1.4484	1.84	2.1414	1.6703	1.7294	1.6474	1.4796	1.0363	1.7455	1.0198	1.2406	1.7953	1.3299	1.1658	1.4593	1.3685	1.492	1.456
pos_3112	Astin I	596.182	9.9662	0.0231	2.7651	2.1354	3.0707	2.708	2.9285	3.1188	3.8331	2.81	2.9394	3.269	3.8779	3.2173	2.39	2.0363	2.8973	2.9942	3.1533	3.379	2.5992	1.8158	3.582	1.945	2.7701	2.9268	2.5789	2.7292	2.5703	2.5948	2.6647
pos_3149	(S)-2,3-epoxysqualene	427.392	10.3011	0.0101	3.5084	3.6812	3.7115	3.5362	3.4528	3.2659	3.5384	3.6716	3.829	3.5256	3.4646	3.5593	3.7171	3.5049	3.68	3.6478	3.399	3.4772	3.2465	3.4509	3.2601	3.4972	3.3732	3.4395	3.4723	3.4603	3.4547	3.5253	3.54
pos_3654	(Z)-13-Hexadecenoic acid	277.216	11.2376	0.0442	2.3682	2.1026	2.1044	2.4106	1.9499	1.5966	1.84	2.0139	2.1434	2.2517	1.9963	2.1357	2.4504	2.0406	2.1971	2.1415	2.3579	2.0033	2.2358	2.3112	2.0277	2.123	2.4264	2.1657	2.3229	2.2123	2.074	2.3304	2.1575
pos_3703	DG(15:0/16:0/0:0)	555.497	10.8775	0.0421	2.5057	2.3051	2.4009	2.5068	2.1134	2.0861	1.9781	2.3988	2.5058	2.3664	2.2747	2.3839	2.7295	2.5579	2.3828	2.3857	2.5615	2.3728	2.2874	2.3512	2.3927	2.5619	2.362	2.3636	2.3898	2.3199	2.1591	2.4449	2.3828
pos_3773	(3beta,5alpha,24R)-Stigmast-8(14)-en-3-ol	397.382	10.3725	0.0401	2.0793	2.1508	2.4478	2.5258	2.2452	2.5157	2.5561	2.028	2.274	2.5457	2.4892	2.4316	2.2234	2.2872	2.2156	2.5344	2.4886	2.4086	2.4671	2.4861	2.4223	2.2735	2.628	2.6936	2.4143	2.3979	2.2656	2.2272	2.1844
pos_3790	Anhydrosophoradiol	425.377	10.21	0.0063	2.8038	2.6769	2.6888	2.7135	2.5631	2.3095	2.5287	2.4114	2.7299	2.7997	2.5639	2.5449	2.9055	2.6205	2.6739	3.006	2.4806	2.2537	1.9159	2.569	2.1617	2.3044	2.3674	2.203	2.6927	2.657	2.6747	2.7063	2.6918
pos_3958	12,15-Epoxy-13,14-dimethyleicosa-12,14,16-trienoic acid	349.273	9.3677	0.0117	2.3785	2.4047	2.4653	2.8331	2.5223	2.7383	2.8683	3.4458	2.7655	3.1349	2.719	2.771	3.2428	2.4874	2.7565	2.5046	2.5688	2.6519	3.3706	3.0142	2.311	2.715	3.1338	3.1202	2.7548	2.7328	2.679	2.7047	2.6712
pos_4047	Spirolide C	688.461	8.9771	0.0059	4.8509	5.1212	4.9296	4.9248	4.8415	4.8342	4.8635	4.9663	4.8884	4.9007	4.8654	4.8938	5.0236	4.9518	4.9959	4.9086	4.8856	4.8738	5.0584	4.969	4.8719	4.9471	4.9971	4.9771	4.9089	4.9088	4.8925	4.9398	4.974
pos_4049	(3beta,17alpha,23S)-17,23-Epoxy-3,28,29-trihydroxy-27-norlanost-8-en-24-one	475.34	8.9714	0.0358	2.7993	2.0431	2.1574	2.7294	2.4039	2.4383	1.6234	2.6376	1.082	1.8269	2.0842	2.1035	2.6233	2.1185	2.2685	2.2617	2.2948	2.2021	1.6156	1.824	2.4529	2.3886	2.3906	2.2756	2.3798	2.1574	2.2412	2.2328	2.1646
pos_4072	Citreoviridin A	367.188	8.8797	0.0369	1.5664	1.417	1.5739	1.1149	1.6225	1.6984	1.8552	1.8233	1.4876	1.6551	1.7415	1.5922	1.6216	1.4979	1.3757	1.6506	1.687	1.6697	1.9022	1.7299	1.7429	1.7653	1.5968	1.6302	1.7055	1.6916	1.5829	1.6616	1.7738
pos_4076	Palmitic amide	256.263	8.8797	0.0066	3.2088	3.5185	3.1619	3.3128	3.2408	3.2703	3.3565	3.3532	3.1085	3.3902	3.3295	3.2094	3.2586	3.0915	3.2771	3.216	3.3307	3.1346	3.3111	3.3266	3.3211	3.4067	3.3027	3.4793	3.4354	3.4563	3.4434	3.4943	3.4306
pos_4143	Ceanothine B	549.248	8.5941	0.0077	3.4352	3.6038	3.5556	3.5691	3.3817	3.5395	3.4002	2.7872	3.7073	3.1012	3.1861	3.5219	3.3902	3.3089	3.4705	3.1253	3.3145	3.375	2.8692	3.5706	3.2314	3.5556	3.1266	3.0989	3.4273	3.4291	3.3823	3.4003	3.3608
pos_4169	13-Demethylspirolide C	674.445	8.4829	0.0045	4.3414	4.5264	4.3732	4.3675	4.2921	4.3106	4.3546	4.3727	4.3473	4.3359	4.3063	4.3587	4.4368	4.4265	4.4604	4.3616	4.367	4.3561	4.506	4.3709	4.3382	4.3788	4.4629	4.407	4.3402	4.3812	4.3771	4.3683	4.4008
pos_4171	Phytol	319.296	8.4731	0.023	2.3342	2.1659	2.7594	2.271	2.6141	2.2612	2.4704	2.8139	2.4113	2.5639	2.451	2.0759	2.2402	2.7703	2.7141	2.8908	2.4059	2.2392	2.2652	2.0722	2.2382	2.0784	2.2996	2.5736	2.3649	2.4988	2.5249	2.4996	2.4956
pos_4178	Soyasapogenol E	421.345	8.4321	0.0648	1.735	1.5903	2.1106	1.3946	1.698	0.273	1.7777	1.9179	2.083	1.6587	1.6767	1.73	1.7422	1.7845	1.7689	1.681	1.6531	1.5245	1.3465	1.5578	0.6717	1.1178	1.1847	1.1292	1.4592	1.5224	1.7293	1.659	1.6971
pos_4185	Dodecanoylcarnitine	344.279	8.4218	0.0067	2.9567	2.9526	2.8067	2.8486	2.7709	2.8708	2.6453	2.7524	2.8128	2.8027	2.6944	2.7187	2.8786	2.6385	2.7491	2.7228	2.8083	2.8021	2.9607	2.6721	2.6992	3.0146	2.8936	2.8632	2.8411	2.8344	2.8271	2.8104	2.7885
pos_4196	PE(17:1(9Z)/0:0)	466.292	8.36	0.0293	2.2362	2.3412	2.2394	1.8856	2.0904	1.8219	2.1363	2.2308	2.6109	2.0221	2.339	2.1318	1.9946	1.9316	2.2071	2.154	2.0163	1.9839	2.1198	1.9616	1.5115	2.0092	1.9262	1.7446	2.1042	2.1202	2.1879	2.0301	2.2031
pos_4282	Canesceol	607.253	8.013	0.0056	3.5264	3.4458	3.6178	3.5497	3.399	3.4704	3.4255	0.6356	3.5618	1.8798	3.3487	3.4214	2.9281	3.6623	3.2481	3.4358	3.4602	3.4532	0.6865	3.3255	3.3678	3.6108	1.7842	1.7169	3.3028	3.273	3.2988	3.3001	3.2563
pos_4366	Brassinolide	522.377	7.6968	0.0256	2.3588	1.8768	2.5528	1.6217	2.1519	1.4878	2.246	1.027	2.5674	2.5024	1.4079	1.2618	1.4951	2.3442	2.3634	2.6819	1.7841	1.3356	1.0835	1.8195	1.8172	1.109	1.505	1.7539	1.9211	2.0457	1.9611	1.9937	2.0572
pos_4453	Asteltoxin	457.163	7.3807	0.0035	3.3431	3.2047	3.182	3.0148	3.0862	2.8113	2.889	1.3919	2.9401	2.4333	2.6089	2.6944	2.3917	3.0413	3.3101	3.1913	2.7433	2.6205	0.2555	2.7119	2.4655	2.7873	2.7313	2.2873	2.9286	2.9379	2.9135	2.9427	2.9373
pos_4488	9,14-DiHODE	313.237	7.1968	0.002	3.3341	3.6124	3.4103	3.5688	3.4203	3.5377	3.6914	3.5058	3.3814	3.7209	3.6011	3.6629	3.7713	3.4963	3.4192	3.5968	3.602	3.6179	3.7873	3.5777	3.4744	3.5692	3.765	3.7482	3.6708	3.6708	3.6655	3.6694	3.6518
pos_4490	R-Palmitoyl-(2-methyl) Ethanolamide	314.305	7.1863	0.0068	2.4039	2.6429	2.7137	2.5223	2.5271	2.5907	2.4584	2.4066	2.7951	2.4501	2.4888	2.5749	2.6553	2.5098	2.6641	2.6192	2.6699	2.6381	2.1822	2.536	2.5011	2.6712	2.4712	2.4601	2.5434	2.5298	2.5042	2.4991	2.5334
pos_4507	TOFA	325.237	7.0825	0.0159	1.699	1.7586	1.429	1.7878	1.76	1.7777	1.8986	0.892	1.4266	1.4856	1.6821	1.7394	1.8513	1.6685	1.7826	1.7739	1.6873	1.6082	0.7615	2.0805	1.0398	1.7292	1.3671	1.1083	1.6967	1.7714	1.7388	1.7682	1.7266
pos_4514	7(14)-Bisabolene-2,3,10,11-tetrol	255.195	7.052	0.0222	1.0772	1.5981	1.5376	1.095	1.1644	1.2723	1.8244	1.7816	1.756	1.5565	1.6649	1.7428	1.8267	0.5726	1.5987	1.4933	1.5808	1.5333	1.8078	1.7522	0.6014	1.1322	1.5577	1.6133	1.5849	1.6379	1.67	1.6562	1.6936
pos_4520	24,25,26,27-Tetranor-23-oxo-hydroxyvitamin D3	341.245	7.011	0.0197	0.9793	1.9117	0.9915	1.4265	1.3307	1.5507	1.4079	2.2144	1.919	2.2379	2.084	1.3879	1.1158	0.7937	1.4045	1.2442	1.3571	1.2032	0.7463	1.6301	2.0236	1.2906	1.8921	1.6199	1.3697	1.4342	1.4097	1.3611	1.4112
pos_4541	Ecklonialactone A	291.195	6.9385	0.0056	2.0775	2.3991	2.1691	2.2282	2.2802	2.3413	2.4161	2.466	2.0894	2.3967	2.3313	2.3888	2.4688	2.2654	2.1548	2.3241	2.3272	2.3138	2.7514	2.2755	2.2298	2.2677	2.4678	2.5231	2.3756	2.36	2.353	2.3861	2.353
pos_4557	Cepagenin	447.309	6.8657	0.0036	2.9015	3.1942	3.0654	2.9933	2.9276	3.0369	3.1472	2.9587	2.9963	2.9726	2.9209	2.9865	3.0396	3.0264	3.0206	3.0441	3.0623	3.0559	3.0955	2.9625	3.0504	2.9901	3.0388	3.015	3.0401	3.0338	3.056	3.0502	3.0256
pos_4598	Alpha-9(10)-EpODE	295.226	6.6879	0.0015	3.9681	4.2317	4.0323	4.0552	3.9916	4.0883	4.2287	4.0451	3.9185	4.1486	4.1105	4.1696	4.2234	4.1	3.9619	4.1228	4.1253	4.1308	4.3834	4.0468	4.0382	4.0748	4.2002	4.1929	4.1809	4.1765	4.1778	4.1688	4.1645
pos_4612	Tumonoic Acid E	326.232	6.6149	0.0198	1.6307	1.9846	1.7495	1.3114	1.42	1.5279	1.9094	1.5153	1.0628	1.3741	1.8341	1.848	1.8325	1.7269	1.382	1.8258	1.8128	1.8726	2.0921	0.9014	1.7981	1.5232	1.8405	1.7924	1.79	1.868	1.766	1.7952	1.8328
pos_4667	Cryptogenin	431.314	6.3742	0.0311	1.8527	1.9237	2.1399	1.9059	1.3235	1.7822	2.3734	1.8419	1.814	1.8274	2.0927	2.2524	2.0972	1.9326	1.7793	2.1025	2.0535	2.0816	2.2463	1.7165	2.1288	1.7623	2.084	1.9838	2.1185	2.1075	2.1424	2.0996	1.959
pos_4747	(±)12,13-DiHOME	315.252	6.0772	0.0015	3.5398	3.9147	3.8033	3.579	3.6192	3.7076	3.7472	3.613	3.709	3.5601	3.6616	3.7197	3.7107	3.8199	3.6554	3.7671	3.7871	3.7957	4.0683	3.3541	3.6895	3.6685	3.7132	3.7161	3.7549	3.7651	3.7646	3.7701	3.7569
pos_4818	5-Heptyl-2-furanheptanoic acid	259.204	5.8026	0.0435	0.9965	1.945	1.8283	1.3421	1.452	1.6507	1.7653	1.3477	1.4052	0.8368	1.4128	1.6659	1.5229	1.7546	1.3366	1.8471	1.8344	1.8397	2.1416	0.365	1.6319	1.3985	1.5772	1.5477	1.7176	1.5521	1.6883	1.6686	1.7736
pos_4882	10-Hydroxygeraniol	171.138	5.5631	0.0177	1.9643	2.0526	1.9015	1.9808	2.011	2.1199	2.0733	1.7348	2.0786	1.8667	1.8917	1.9874	1.945	1.8397	2.0408	1.9352	1.9338	1.9361	1.7648	1.9498	1.8397	1.9526	1.9923	1.8581	1.9675	1.9499	2.0224	1.9387	2.0196
pos_4892	Dihydroactinidiolide	181.122	5.5309	0.0033	2.6511	3.036	2.8046	2.656	2.6682	2.7433	2.9729	2.7771	2.4966	2.4322	2.8402	2.8291	2.9059	2.8172	2.7437	2.8784	2.8859	2.8738	3.0003	2.4549	2.8004	2.6242	2.7546	2.7484	2.8154	2.7965	2.8042	2.7874	2.8015
pos_4921	2,6,10,10-Tetramethyl-1-oxaspiro[4.5]decan-6-ol	213.184	5.4431	0.011	2.1683	2.1449	2.0125	2.0891	2.1101	2.1655	2.1124	1.8686	2.0551	2.3744	2.0933	2.0362	1.8449	1.9858	2.098	2.0093	2.0594	1.9955	2.0267	2.1801	1.9638	2.0958	2.1312	2.2044	2.1174	2.0579	2.1169	2.1184	2.0983
pos_4926	5-(3E-Pentenyl)tetrahydro-2-oxo-3-furancarboxylic acid	419.17	5.4211	0.0244	1.4123	2.4258	2.4586	1.1962	1.7678	1.915	1.4171	1.7782	0.0071	0.0073	0.8568	1.2876	2.262	2.1562	0.0385	2.1762	2.166	2.1814	2.5193	0.0079	2.4876	1.3281	1.9	1.9813	1.9641	1.8949	1.8723	1.9998	1.96
pos_4933	Myricanol 5-beta-sophoroside	647.274	5.3986	0.003	2.3455	3.0272	2.826	2.7021	2.7051	2.8696	2.8968	2.4835	2.5277	2.4581	2.7241	2.7637	2.8791	2.7673	2.4509	2.8509	2.866	2.9635	2.9839	2.4165	2.8667	2.6116	2.5025	2.7031	2.845	2.8407	2.8553	2.8333	2.8557
pos_4935	(2'E,4'Z,7'Z,8E)-Colnelenic acid	334.238	5.3868	0.0041	2.5695	2.4907	2.6053	2.6072	2.5302	2.6032	2.4873	1.9203	2.483	1.5192	2.4653	2.5099	2.1674	2.6188	2.3261	2.6188	2.5846	2.6316	2.3377	2.1596	2.755	2.6594	2.0883	2.0927	2.4949	2.48	2.4847	2.4657	2.4719
pos_4965	8-Isoquinoline methanamine (hydrochloride)	158.096	5.3081	0.0174	1.3541	0.8089	0.9203	2.2762	1.9857	1.588	1.241	0.691	0.6954	1.6719	1.7045	1.8762	2.5745	2.6403	1.7647	2.5968	2.5408	1.3089	0.7437	2.2068	1.9955	2.4265	2.4892	2.0993	2.2265	2.2156	2.3239	2.2529	2.229
pos_4975	Dihydromarasmone	281.14	5.2853	0.0284	1.9946	2.0672	1.7996	1.945	2.0226	2.1203	1.9517	1.8414	1.706	1.7859	1.8535	1.8882	1.9863	2.0345	2.0001	1.9723	1.9739	2.0668	1.9871	1.8962	1.9932	1.9528	1.9367	1.9544	2.1165	2.0531	1.9565	1.9736	2.0363
pos_4988	N-Ethyl-N-Methylcathinone	192.138	5.2625	0.0024	2.5802	2.7651	2.8013	2.6931	2.6683	2.7097	2.1389	2.4672	2.7259	2.6041	2.5613	2.5664	2.756	2.8494	2.987	2.7464	2.7818	2.7464	2.5903	2.7132	2.8678	2.7897	2.7437	2.7151	2.6822	2.6893	2.6801	2.6983	2.6833
pos_5011	Diosmetin	301.07	5.1723	0.0034	1.611	3.0442	3.1202	1.7407	2.5347	2.6145	3.3393	2.2817	1.4155	1.425	2.8767	3.0663	2.8617	1.9102	1.5557	2.8801	2.7768	2.9427	1.8303	1.4564	3.0616	1.506	2.452	2.4675	2.7835	2.7908	2.7892	2.8112	2.789
pos_5035	(8alpha,10beta,11beta)-3-Hydroxy-4,15-dinor-1(5)-xanthen-12,8-olide	225.148	5.0716	0.0155	2.5117	2.584	2.6098	2.5454	2.4971	2.5795	2.3567	2.1703	2.2815	2.5214	2.3168	2.4416	2.3913	2.6454	2.3533	2.6094	2.6212	2.6041	2.4012	2.4098	2.5792	2.5824	2.4844	2.5039	2.5002	2.4702	2.5871	2.5048	2.5076
pos_5043	Propyl 2,4-decadienoate	211.168	5.0501	0.0031	2.9614	3.218	3.0385	2.8888	2.932	3.0096	2.8526	2.9543	2.9295	2.4142	2.8143	2.8719	3.0254	3.0484	3.0138	3.0105	3.0251	3.046	3.2323	2.4727	2.9159	2.9949	2.9576	3.0029	2.958	2.9711	2.9651	2.9495	2.9754
pos_5044	Malvidin	331.081	5.0501	0.007	2.2511	3.5742	3.6817	2.3648	2.9465	3.0987	3.8511	2.6383	2.1711	0.7733	3.5312	3.7573	3.3272	2.7137	2.0967	3.4609	3.2902	3.4751	2.2473	0.9922	3.5076	2.1666	2.958	2.9834	3.4303	3.4357	3.4873	3.429	3.4194
pos_5047	6-Butyltetrahydro-2H-pyran-2-one	121.101	5.0383	0.0325	1.7137	1.6657	1.4742	1.6265	1.464	1.8426	1.558	1.4251	1.5406	1.4042	1.564	1.2916	1.6693	1.5431	1.6147	1.4308	1.5094	1.6441	1.4845	1.6013	1.6197	1.2708	1.4526	1.4176	1.4827	1.5995	1.5546	1.6326	1.5479
pos_5086	4-(2,6,6-Trimethylcyclohexa-1,3-dienyl)but-3-en-2-one	191.143	4.9141	0.0127	2.1663	2.6484	2.3054	2.1709	2.2307	2.2606	2.6007	2.3993	1.9583	1.8701	2.4029	2.3876	2.5319	2.2933	2.3335	2.4946	2.5098	2.5001	2.6569	1.971	2.5173	2.133	2.3681	2.3429	2.4041	2.4352	2.3706	2.4148	2.3507
pos_5110	(Z)-3-Nonen-1-ol	165.126	4.8325	0.0816	1.2431	1.5221	1.3149	0.9599	1.0194	1.108	0.3497	0.2976	1.2456	0.5272	0.9835	1.3719	1.1387	1.6451	1.3724	1.3961	1.4285	1.487	1.4643	0.8876	1.4039	1.3209	1.0205	1.5031	1.3201	1.4608	1.1929	1.1665	1.2731
pos_5128	2-Phenyl-1-propanol	178.122	4.7756	0.0222	1.7986	1.6998	1.7169	1.7365	1.7633	1.7989	1.0872	1.2718	1.7835	1.825	1.4752	1.5765	1.7094	1.8221	1.8551	1.749	1.8468	1.741	1.0893	1.5629	1.7955	1.8602	1.6806	1.6775	1.7485	1.6414	1.6792	1.6538	1.6939
pos_5135	Ouabain	607.275	4.7635	0.0251	2.3543	2.4891	2.0471	2.3489	2.2813	2.4754	2.5669	2.0379	2.3173	1.544	1.9278	2.2932	2.2529	2.1402	2.4608	2.2229	2.2884	2.1784	2.018	2.3246	2.1643	2.2844	2.109	2.181	2.38	2.3285	2.3164	2.2064	2.2793
pos_5144	O-Desmethylvenlafaxine glucuronide	376.176	4.74	0.0414	1.6082	2.3558	2.2557	1.7201	1.8531	1.8139	1.0329	1.9976	0.9486	0.9574	0.9583	1.0258	2.2496	2.196	1.1135	2.0089	2.0969	1.9819	2.3064	0.9864	2.2933	1.6028	1.9968	1.898	1.8868	1.7327	1.8745	1.9732	1.8559
pos_5145	Matairesinol	359.149	4.74	0.0087	2.0939	2.8047	2.743	2.1434	2.3204	2.3099	2.0297	2.3967	0.8875	0.0054	1.8535	1.9103	2.7071	2.5692	1.653	2.491	2.5255	2.5198	2.7889	0.0058	2.6897	2.0488	2.4136	2.3868	2.3655	2.3809	2.3517	2.3665	2.3207
pos_5154	Daidzein	255.065	4.6828	0.0047	3.2304	3.4946	3.9587	3.2179	3.3247	3.3366	3.6164	3.1722	2.988	2.5739	3.5819	3.6198	3.3723	3.7905	2.7091	3.8963	3.9248	3.8932	3.8053	2.3028	3.8702	3.2164	3.4715	3.4634	3.6207	3.6206	3.6275	3.6625	3.6162
pos_5160	Glycitein	285.075	4.6597	0.0023	2.903	3.3729	3.4965	2.9889	3.009	3.047	3.3475	3.0311	2.8243	1.8569	3.2931	3.3302	3.2055	3.4506	2.6794	3.4536	3.4904	3.469	3.6946	1.1906	3.3481	3.0029	3.1961	3.1698	3.2905	3.2993	3.3064	3.3001	3.2847
pos_5212	(+)-Prosopinine	314.269	4.532	0.0135	2.4351	2.5477	2.482	2.491	2.4962	2.5762	2.5675	2.4136	2.6113	2.2935	2.3799	2.4185	2.4745	2.3056	2.4973	2.374	2.4013	2.4101	2.2724	2.5074	2.519	2.4602	2.4401	2.3415	2.4382	2.4494	2.4878	2.5259	2.444
pos_5225	2-Hydroxyestrone sulfate	430.128	4.5143	0.0051	3.4	3.4127	3.2463	3.4015	3.3985	3.4944	3.3936	3.348	3.3565	3.3753	3.289	3.3027	3.3501	3.232	3.3859	3.2263	3.2752	3.3201	3.1429	3.4487	3.4039	3.3401	3.3184	3.3126	3.3798	3.3721	3.3619	3.3378	3.3395
pos_5289	N-(2-Phenylethyl)-acetamide	164.106	4.3377	0.0306	2.4426	2.1018	1.696	2.1182	1.823	1.9995	1.3564	2.2716	1.5634	1.9311	1.3352	1.8729	2.2858	2.093	2.1438	2.042	2.0535	1.8917	2.413	1.5909	1.3065	1.5614	2.3389	1.9312	1.887	1.7892	1.8667	1.9694	1.8879
pos_5343	Taraxinic acid glucosyl ester	389.161	4.1445	0.0113	2.6596	2.9975	2.8879	2.8191	2.7264	2.8135	2.9509	2.7276	2.6887	2.4041	2.7631	2.7907	2.9296	2.8727	2.7043	2.8813	2.8591	2.9437	3.1347	2.5115	2.9019	2.6188	2.7491	2.7025	2.8834	2.911	2.9016	2.8572	2.8215
pos_5396	Avenalumic acid	232.097	4.0062	0.0162	1.488	2.147	1.9615	1.9873	1.8771	1.9105	2.0581	1.6651	1.9854	1.8951	1.9338	2.046	2.3946	2.1019	1.8015	2.1276	1.9982	1.9678	2.1656	1.8379	1.976	2.0524	2.2618	2.1458	2.0922	2.0326	2.0849	2.0329	2.1167
pos_5415	DL-o-Tyrosine	182.081	3.9489	0.068	0.799	1.4235	0.9878	0.7464	0.8524	1.1794	1.2423	1.0017	1.0467	0.5709	1.2523	1.1831	1.3993	1.0741	0.5903	1.131	1.424	1.2656	1.5601	0.9405	1.1431	0.5737	1.1358	1.0709	1.1005	1.266	1.0666	1.2394	1.2249
pos_5535	Prenyl glucoside	213.112	3.637	0.019	0.022	2.2445	2.2303	0.9105	1.213	1.1614	2.3368	1.6723	0.0223	0.0228	2.0984	2.1466	2.0323	1.7369	0.0242	2.4466	2.4125	2.3919	2.4141	0.0245	2.5509	0.4437	2.0636	1.9991	2.1173	2.2171	2.1165	2.1984	2.1645
pos_5557	3-hydroxyoctanoyl carnitine	286.201	3.5409	0.0402	1.5375	2.434	2.0996	1.539	1.7363	1.9242	2.1213	2.0309	2.0398	0.6724	1.9312	2.04	2.1829	2.0803	1.9808	2.0538	2.2068	2.1857	2.5876	0.687	2.0274	1.7564	1.9364	2.0246	2.1332	2.1786	1.9356	2.0841	2.133
pos_5611	Tyrosyl-Isoleucine	277.154	3.4627	0.0195	1.7352	2.7014	2.4553	1.7969	2.1082	2.0808	2.5641	2.3909	2.1896	0.0059	2.4184	2.4777	2.5847	2.4681	2.1674	2.3742	2.4406	2.4724	2.8084	0.1705	2.3857	1.877	2.3415	2.302	2.4939	2.3958	2.4661	2.3623	2.426
pos_5622	Kinetin-7-N-glucoside	419.171	3.4289	0.0145	2.6921	3.0204	2.9814	2.6669	2.6595	2.8227	3.0079	2.7584	2.6861	2.5932	2.8894	2.9158	2.9244	2.9177	2.7231	2.9629	3.0218	3.0438	3.1145	2.4942	3.0083	2.7097	2.8779	2.9454	2.9801	2.9898	2.9156	2.8794	2.9102
pos_5640	4-Hydroxyproline galactoside	258.097	3.3614	0.0065	1.9047	1.5258	1.6168	1.9788	1.9554	2.057	1.6781	1.5979	1.5573	1.9675	1.5302	1.6178	1.6495	1.7905	1.7367	1.7434	1.8255	1.8947	1.4251	1.9812	1.6764	1.9411	1.838	1.884	1.8339	1.8698	1.8617	1.858	1.853
pos_5669	NORELEAGNINE	173.107	3.2831	0.0143	2.3785	2.4166	2.4932	2.2349	2.308	2.4716	2.1233	2.0295	2.1736	2.2181	2.1111	2.1441	2.2917	2.3668	2.0633	2.2846	2.4337	2.4876	2.0054	1.9091	2.5185	2.1945	2.2091	2.35	2.2567	2.2882	2.3026	2.2334	2.2168
pos_5671	Arginyl-Histidine	294.17	3.2711	0.0286	1.334	2.1118	1.2492	1.3016	1.4395	1.6755	2.1146	1.1436	1.3446	1.0872	2.1363	2.2508	1.9472	1.7564	1.1293	1.9793	2.1063	1.8202	2.0602	1.4159	2.0516	0.851	1.9707	1.931	2.1361	1.9779	2.0386	1.9767	2.0302
pos_5682	Syringic acid	199.06	3.2377	0.0469	1.2906	1.8258	1.8673	1.1841	1.5628	1.4959	1.4162	1.787	1.4337	1.153	1.3625	1.3924	1.7706	1.6925	1.6618	1.5962	1.6869	1.7166	2.0731	1.1833	1.3562	1.5865	1.549	1.5378	1.5827	1.5928	1.4333	1.6518	1.6058
pos_5716	L-Dopa	162.054	3.1692	0.0105	3.107	3.1876	3.1197	3.0881	3.0929	3.185	3.0575	2.3614	3.2776	2.9148	3.1362	3.1203	2.9979	3.3081	3.0231	3.1726	3.1729	3.2652	2.4949	3.1207	3.1937	3.3021	2.6987	2.7984	3.1392	3.1148	3.0829	3.1621	3.1738
pos_5745	Domoic acid	312.147	3.0897	0.0087	2.5802	2.9179	2.6418	2.6694	2.6697	2.7621	2.9053	2.6116	2.5175	2.3349	2.7389	2.8131	2.7197	2.683	2.6756	2.8882	2.8498	2.8293	2.9318	2.5871	2.842	2.6309	2.6782	2.7293	2.8005	2.7524	2.8073	2.8188	2.8163
pos_5759	Crocin 3	653.28	3.0571	0.0058	2.8832	3.1568	2.8848	3.072	3.0314	3.1424	3.2308	3.0727	2.8854	3.2962	2.9998	3.0361	3.1626	2.8705	3.1311	3.0331	3.0427	3.0154	3.165	3.158	3.0109	3.0629	3.3532	3.3463	3.1208	3.1134	3.0956	3.1067	3.0688
pos_5766	Kukoamine D	495.295	3.0253	0.0019	3.1573	3.6461	3.7416	3.1893	3.3078	3.3482	2.8156	3.0457	3.7739	1.989	3.065	3.1527	3.2034	3.6824	2.9951	3.3872	3.3877	3.4061	3.6475	1.4356	3.2959	3.3488	3.2348	3.2396	3.3055	3.3022	3.3082	3.2906	3.3068
pos_5783	Apiin	587.141	2.9733	0.0355	2.0994	1.6956	1.32	1.7846	1.4582	2.0039	1.8759	1.0314	1.821	1.0453	1.6481	1.9239	1.0953	1.3742	1.9091	1.2117	1.8957	1.5483	1.0909	1.5584	1.7865	1.2229	1.0628	1.0609	1.1913	1.1007	1.095	1.091	1.0866
pos_5814	L-Tryptophan	205.097	2.9209	0.0023	3.1831	3.769	3.5803	3.1604	3.2952	3.352	3.644	3.4233	3.3938	2.6739	3.5216	3.5546	3.5896	3.4457	3.1994	3.5427	3.5547	3.5759	3.9111	2.842	3.6082	3.0827	3.408	3.4153	3.5412	3.5421	3.5519	3.5444	3.5271
pos_5837	Acetylcholine	146.117	2.8483	0.0184	2.5509	2.7264	2.8309	2.4921	2.4494	2.592	2.4259	2.1685	2.4606	1.2106	2.2967	2.4015	2.468	2.869	2.4024	2.7323	2.8649	2.7633	2.5349	1.2412	2.7968	2.5727	2.3499	2.391	2.6052	2.5742	2.6666	2.5924	2.5189
pos_5898	Tryptophyl-Serine	274.119	2.375	0.007	2.1526	1.4608	2.0399	2.0285	2.1263	2.1159	2.0686	2.1149	2.152	2.1282	2.1159	2.1605	2.5407	2.0747	2.0797	2.3059	2.3269	2.1433	2.2654	2.1363	2.1391	2.431	2.6138	2.5133	2.2788	2.2674	2.2669	2.2846	2.2386
pos_5909	N-(1-Deoxy-1-fructosyl)phenylalanine	328.139	2.0867	0.0022	2.9762	3.6198	3.3518	2.8938	3.0848	3.1816	3.7771	2.9733	2.799	0.7723	3.5086	3.5896	3.361	3.1606	3.1237	3.4288	3.436	3.5148	3.4344	2.3057	3.4717	3.1075	2.9964	3.0168	3.4093	3.4102	3.4156	3.3961	3.3981
pos_5923	Delta-Hexalactone	115.075	1.8352	0.007	2.6804	1.7898	2.0909	2.6934	2.5785	2.7142	2.5622	2.6066	2.3365	2.5643	2.3524	2.4117	2.5835	2.3826	2.6528	2.504	2.5246	2.5035	2.4295	2.5829	2.5353	2.5892	2.6675	2.6594	2.5591	2.5436	2.5232	2.5743	2.5357
pos_5926	Threoninyl-Proline	199.107	1.776	0.0346	2.2866	2.74	2.5055	2.2701	2.3534	2.5048	2.5082	2.4523	2.3871	1.8811	2.4072	2.4736	2.5201	2.4617	2.4705	2.607	2.6451	2.5437	2.761	2.1696	2.4217	2.358	2.3663	2.5249	2.6077	2.5501	2.4462	2.7109	2.6441
pos_5927	2-Phenylbutyramide	164.107	1.7482	0.018	2.3934	2.5925	2.1073	2.3398	2.3353	2.5632	2.3152	2.3396	2.1688	2.4154	2.1515	2.1124	2.0808	2.1058	2.3297	2.1126	2.1684	2.2196	1.6123	2.5352	2.386	2.1652	2.1619	2.2407	2.295	2.338	2.2423	2.358	2.3396
pos_5933	Histidinyl-Isoleucine	251.149	1.5967	0.0491	1.3515	1.9936	1.6538	0.5946	1.3425	1.4242	1.7251	1.8195	1.6978	0.2901	1.7157	1.7809	1.8291	1.562	1.604	1.9594	1.8591	1.9214	2.1583	0.6482	1.7436	1.2976	1.7229	1.7204	1.768	1.6276	1.7014	1.7767	1.8866
pos_5935	Levoamine (Chloramphenicol D base)	213.087	1.5848	0.0417	1.6526	2.319	2.0705	1.6529	1.6784	1.6711	2.0389	1.7056	1.8397	0.9197	1.5987	1.997	1.9049	1.9239	1.8363	2.1176	1.8715	1.8204	2.1097	0.9456	1.8602	1.8016	1.7732	1.4795	1.8723	2.0113	1.8311	1.7947	1.9494
pos_5936	3,4-Dihydro-5-(5-methyl-2-furanyl)-2H-pyrrole	150.091	1.5728	0.0309	1.4734	2.3895	1.3944	1.8783	1.9651	2.0011	2.1162	2.2143	1.5488	2.9367	1.9258	1.9357	2.2013	1.6553	1.7339	1.9382	1.8095	2.0322	2.3519	2.3068	1.9805	1.8688	2.5366	2.4337	1.9413	1.9633	2.0527	2.0491	2.1109
pos_5940	Isoleucyl-Glutamate	243.134	1.4968	0.0167	2.6857	2.6798	2.5779	2.7837	2.6254	2.7675	2.624	2.4855	2.3825	2.6534	2.4876	2.5567	2.6335	2.6379	2.501	2.585	2.6031	2.7045	2.5362	2.6342	2.726	2.6191	2.6547	2.6235	2.6242	2.7424	2.6872	2.6228	2.678
pos_5946	1,N2-propanodeoxyguanosine	308.134	1.38	0.0173	2.1125	2.7973	2.5457	2.0441	2.0991	2.0676	2.9156	1.7076	2.2652	1.429	2.7251	2.7002	2.1965	2.5242	2.1962	2.6553	2.6736	2.7949	2.0135	1.472	2.7719	2.1759	1.579	1.8754	2.5516	2.6295	2.6039	2.5264	2.5153
pos_5948	Guanine	152.056	1.3407	0.0116	2.3328	2.4237	2.4335	2.4389	2.4604	2.4796	2.606	2.3666	2.5534	2.4537	2.4732	2.6015	2.1498	2.1351	2.3986	2.2156	2.0975	2.3305	2.1778	2.4516	1.8526	2.5475	2.2914	2.3595	2.528	2.4425	2.4773	2.4901	2.4629
pos_5953	Epidermin	294.154	1.2969	0.0029	3.0625	3.5314	3.4977	3.0916	3.1788	3.316	3.7732	2.8973	2.9447	1.5628	3.5636	3.5903	3.3791	3.1442	3.1875	3.4311	3.4546	3.5518	3.3907	2.2476	3.4613	3.2275	2.9991	3.0247	3.4756	3.4838	3.5	3.4837	3.4703
pos_5954	L-Isoleucine	132.102	1.2969	0.0029	4.1283	4.6273	4.4471	4.1825	4.2401	4.3327	4.6265	4.3804	4.1589	3.2325	4.4762	4.4945	4.5278	4.5011	4.261	4.5154	4.5057	4.5837	4.8368	3.5532	4.542	4.1508	4.3776	4.3646	4.5337	4.5364	4.5514	4.5534	4.5176
pos_5966	Tyramine	138.091	1.1745	0.0061	3.3357	3.6774	3.5928	3.3677	3.3938	3.4878	3.5021	3.2739	3.2784	3.349	3.4325	3.468	3.3671	3.674	3.2887	3.6442	3.6669	3.682	3.7449	2.8646	3.6633	3.4228	3.402	3.4441	3.5722	3.5509	3.5818	3.6187	3.5816
pos_5973	B-D-Glucopyranosiduronic acid	344.135	1.0982	0.0242	0.702	2.2502	1.7287	1.703	1.2771	1.5162	2.3663	1.4563	1.0154	0.7833	1.9317	1.9817	2.1732	1.9303	1.9384	2.1232	1.9473	1.9305	2.2569	0.4583	1.8029	1.2169	1.4824	1.1566	1.8866	1.936	2.0224	1.9317	1.904
pos_5975	L-Tyrosine	182.081	1.0982	0.0045	2.9415	3.4883	3.1633	3.0007	3.0732	3.1415	3.4349	3.2744	2.9329	2.6678	3.2827	3.3057	3.3434	3.1512	3.0836	3.2315	3.2813	3.2615	3.6611	2.8656	3.2882	2.988	3.2048	3.2454	3.3193	3.2857	3.304	3.3301	3.3108
pos_6003	1-Anilino-9,10-dioxo-2-anthroic acid	344.09	0.9025	0.0132	2.185	2.0902	2.0655	2.1023	2.0418	2.2468	2.2295	1.4191	2.1252	1.7188	2.1416	2.2344	1.8009	1.639	2.2707	1.8981	2.0095	1.8664	1.8013	2.3978	1.836	2.51	1.5662	1.6095	2.1418	2.121	2.1437	2.0668	2.1131
pos_6012	Spermine	203.222	0.8705	0.0214	2.5659	2.4028	2.2178	1.9641	2.252	2.282	0.7402	2.3649	1.8681	1.5276	1.679	1.0428	1.345	0.6854	3.2086	2.408	2.7284	2.5567	3.236	2.4886	2.0571	2.8936	2.1856	2.3537	2.1815	2.1887	2.2148	2.3063	2.1817
pos_6015	L-Phenylalanine	166.086	0.837	0.0044	3.3442	3.8365	3.5905	3.4162	3.4526	3.4701	3.8184	3.6859	3.4638	2.91	3.7328	3.7361	3.7799	3.6794	3.469	3.7111	3.7144	3.7118	3.9972	3.1089	3.737	3.3865	3.5868	3.6206	3.7137	3.7034	3.731	3.7501	3.7144
pos_6070	Niacin (Nicotinic acid)	124.039	0.8004	0.0019	2.7784	2.7244	2.5827	2.7553	2.726	2.6724	2.6937	2.9345	2.9121	2.7379	2.7286	2.7411	2.7051	2.3529	2.9528	2.5837	2.5626	2.5711	2.5644	3.0924	2.6558	2.9754	2.8027	2.8065	2.7267	2.718	2.7296	2.7269	2.7342
pos_6071	2,3-dihydrobenzofuran	121.065	0.8004	0.0035	3.3183	3.603	3.6037	3.4245	3.4153	3.4033	3.449	3.3338	3.3996	3.481	3.4617	3.4845	3.4236	3.7454	3.3047	3.641	3.679	3.669	3.6524	2.8472	3.6708	3.4608	3.3902	3.4404	3.5512	3.5589	3.5817	3.57	3.5475
pos_6083	1-Pyrroline	111.092	0.7777	0.0299	1.248	1.6346	1.6274	2.0154	1.7372	1.6706	1.6123	0.9317	1.405	1.1723	1.7525	1.7466	2.7022	2.1175	1.8267	2.181	2.1641	1.8084	1.707	2.2891	1.7461	2.2125	2.3664	2.1774	2.1812	2.213	2.1275	2.2878	2.1036
pos_6111	Urocanic acid	139.05	0.7442	0.0097	1.7912	2.0576	1.7444	1.8331	1.7857	1.7	2.1543	2.2294	1.8357	1.7411	2.1067	2.0714	2.0298	1.3615	1.3996	1.6227	1.5037	1.8735	2.1313	2.0836	1.6689	1.6825	1.8957	1.9607	1.912	1.9268	1.9041	1.8911	1.8725
pos_6112	2-Aminoheptanedioic acid	176.092	0.7442	0.0179	1.8498	1.9299	2.0691	2.0366	1.9944	1.7305	2.1586	1.8789	2.0523	2.3088	2.2246	2.1991	2.164	2.1035	1.4662	2.0766	2.1446	2.004	1.962	2.108	2.3832	2.1404	1.9252	1.8032	2.1293	2.1772	2.0618	2.1508	2.1307
pos_6136	N-Acetylputrescine	131.118	0.7317	0.0087	1.4682	1.3751	1.7773	1.9429	1.6549	1.3966	1.1642	1.72	1.6483	1.9431	1.5982	1.6933	2.1947	2.3439	1.6852	2.12	1.9895	1.7017	1.8483	1.5794	1.8324	2.0718	2.073	1.937	1.945	1.9508	1.9227	1.9341	1.9731
pos_6160	5-Hydroxypentanoic acid	101.06	0.7096	0.0257	2.2855	2.4387	2.5498	2.2995	2.445	2.2826	1.9842	2.5199	2.6536	1.3966	2.1932	2.2114	2.4551	2.6536	2.3355	2.4912	2.5083	2.4985	2.6635	1.456	2.352	2.392	2.2046	2.3089	2.4301	2.3544	2.3447	2.5069	2.361
pos_6178	Choline	104.107	0.6765	0.0028	3.1507	3.5895	3.4159	3.1887	3.2843	3.3357	3.6666	3.2939	2.7988	2.6245	3.5336	3.5531	3.5497	3.3921	2.9943	3.4992	3.5224	3.5374	3.6538	2.7219	3.6245	3.1494	3.4101	3.4254	3.5318	3.529	3.5379	3.5475	3.5176
neg_209	(±)9-HpODE	311.222	7.6612	0.0028	3.8946	3.5263	3.9486	3.5725	3.682	3.6257	3.7526	3.4657	3.6055	3.9723	3.2876	3.4536	3.7902	4.0741	3.6726	4.0242	3.7129	3.5158	3.3289	3.5578	3.391	3.6558	3.7481	3.5596	3.7294	3.7357	3.7367	3.7289	3.7075
neg_223	Gentisic acid	153.019	3.494	0.0053	4.0986	4.1583	4.0345	4.003	4.0907	4.1278	4.1496	3.9995	3.9528	3.9196	4.027	4.0454	4.036	4.0737	4.1314	4.1112	4.1082	4.149	4.1829	4.0359	4.1021	4.0175	4.0982	4.1251	4.0762	4.0792	4.1061	4.0934	4.0419
neg_337	3-Galactosyllactose	539.139	0.6159	0.0024	0.6746	0.7026	2.3836	0.6913	0.6869	0.8332	3.3202	0.6658	1.0095	0.6654	3.0514	3.0434	0.7521	0.7012	0.6893	2.6526	2.6855	2.7186	2	0.7231	3.0313	1.4717	2.0824	2.14	2.7758	2.7656	2.7595	2.762	2.7744
neg_433	(S)-(-)-2-Hydroxyisocaproic acid	131.072	3.8449	0.0038	3.956	4.1107	4.2759	3.9438	4.0309	4.0338	4.0262	3.9616	3.9059	2.8121	3.9724	3.9754	4.0258	4.311	3.9502	4.2206	4.2794	4.2993	4.2465	3.0376	4.2579	4.1422	4.0629	4.0188	4.1471	4.1328	4.1233	4.1018	4.1122
neg_451	4-Hydroxystyrene	165.056	3.9741	0.002	4.3968	4.5507	4.6468	4.3715	4.4649	4.4761	4.4883	4.4342	4.4026	3.803	4.4325	4.4589	4.5089	4.6912	4.4222	4.6167	4.664	4.6528	4.7247	3.7548	4.6344	4.5222	4.4768	4.4973	4.5468	4.5465	4.5687	4.5551	4.5642
neg_1046	PE(15:0/22:2(13Z,16Z))	802.563	11.012	0.003	4.2072	3.5398	4.2946	4.2965	4.0743	3.98	3.4703	4.4336	3.7418	3.7657	4.0685	3.9948	4.2005	4.2332	4.2448	4.0711	4.045	4.0152	4.1143	4.3715	4.0042	4.0818	4.2607	4.1551	4.0423	4.0089	4.0262	4.017	4.0357
neg_1076	PE(15:0/22:1(13Z))	804.578	11.5443	0.0043	3.8477	2.4619	4.0672	3.8957	3.6643	3.558	2.89	4.1425	3.4035	3.3247	3.7053	3.6172	3.6986	3.8582	3.836	3.6456	3.6294	3.649	3.7874	4.0634	3.4227	3.7306	3.9217	3.7661	3.5593	3.5254	3.5216	3.5256	3.517
neg_1275	Rhubafuran	221.118	5.6528	0.0074	2.2942	2.1948	2.1661	2.3023	2.251	2.3607	2.2507	2.1131	2.0566	2.2622	2.1378	2.2418	2.1696	2.3155	2.1842	2.2062	2.2111	2.1954	1.9894	2.2304	2.2981	2.2523	2.2627	2.2642	2.2314	2.2336	2.247	2.2563	2.2076
neg_1327	(2R,3R)-3,4',7-Trihydroxyflavanone	253.05	4.6868	0.0023	3.0964	3.2453	3.7705	3.0753	3.1649	3.1123	3.31	3.097	2.8587	2.5295	3.3933	3.4043	3.1969	3.5743	2.6125	3.6443	3.6441	3.6339	3.5599	2.4181	3.6788	3.0663	3.3	3.3166	3.434	3.4433	3.4322	3.4508	3.429
neg_1390	Adenine	134.047	0.7734	0.0087	2.2838	2.6555	1.8502	2.3358	2.416	2.6397	2.4505	2.7779	2.2563	2.5818	2.7407	2.6876	2.9868	2.4999	3.1936	2.7078	2.7981	2.7832	3.3185	2.9583	2.7735	2.5371	3.0214	3.0319	2.6798	2.7083	2.7273	2.7461	2.6942
neg_1620	2-HYDROXY-3,4-DIMETHOXYBENZOIC ACID	197.045	3.383	0.0035	2.2599	2.6511	2.6821	2.2814	2.4476	2.4437	2.5541	2.4647	2.386	1.3512	2.4372	2.4556	2.5641	2.6239	2.4756	2.5219	2.5816	2.6155	2.6785	1.6787	2.4387	2.4551	2.3816	2.4072	2.4577	2.4332	2.4527	2.4535	2.4519
neg_1660	(R)-8-Acetoxycarvotanacetone	209.118	3.7137	0.0424	0.7117	1.8201	1.8144	0.7287	0.7242	1.1089	1.9301	1.2104	0.6932	0.7023	1.5309	1.7064	1.6687	1.3101	0.7266	1.7571	1.8772	1.8909	2.0296	0.7608	1.871	0.7492	1.1053	1.1811	1.7059	1.6297	1.5575	1.6054	1.5047
neg_1867	Cis-2-Methylaconitate	187.024	1.2364	0.0464	0.5218	1.3822	1.4495	0.6463	0.8935	0.8583	1.4793	1.328	0.7195	0.5136	1.283	1.2142	1.2337	1.3168	0.7976	1.2782	1.4216	1.4909	1.9218	0.5647	1.4161	0.7486	1.017	1.0633	1.179	1.2844	1.2283	1.3526	1.2426
neg_1908	4-Oxo-1-(3-pyridyl)-1-butanone	208.062	1.9731	0.0209	0.7319	1.3303	1.0533	1.675	1.3551	1.3563	1.7574	1.9129	0.3503	1.1577	1.4578	1.8529	2.5926	2.0985	1.4934	1.9655	1.737	1.3306	1.9751	1.5183	1.2818	1.8593	2.1678	2.102	1.9794	1.8547	1.9017	1.9166	1.908
neg_1925	Galactosylglycerol	235.081	2.2946	0.0173	0.5055	1.4838	1.6873	0.7937	1.1273	1.2361	1.4962	0.7241	0.1427	0.0905	1.0801	1.0941	1.2813	1.4004	0.5019	1.5617	1.55	1.5406	1.6147	0.105	1.6001	0.3803	1.1361	1.1434	1.3254	1.326	1.3421	1.2881	1.2847
neg_1930	Glutamylproline	225.087	2.5472	0.0054	2.908	3.2542	3.2798	3.002	3.0774	3.0944	3.328	3.1201	2.7459	2.2572	3.1848	3.1741	3.2618	3.3409	2.968	3.2923	3.3367	3.3288	3.4834	2.4985	3.3924	2.9821	3.1109	3.1418	3.2816	3.2316	3.2542	3.2379	3.2442
neg_1951	Xanthurenic acid	204.03	2.7926	0.0122	1.9438	2.0195	1.9348	2.0573	2.0202	2.1231	1.8348	1.7083	1.918	2.0157	1.8936	1.887	1.8663	2.0154	1.8562	1.8981	1.9709	1.9272	1.7661	2.0951	2.0098	2.259	1.8032	2.0069	1.9947	1.9973	2.0547	2.0425	2.0063
neg_1997	5-Fluorouridine	243.045	2.9804	0.0204	1.6049	2.2458	2.0076	1.1058	1.2338	1.0884	2.0489	1.7307	1.8242	1.4426	1.8081	1.9002	1.9653	1.9155	1.5516	1.8865	1.7705	2.1313	2.2779	1.5043	1.9814	1.6005	1.6773	1.909	2.0031	1.9362	2.047	1.9443	1.9866
neg_2042	Quinoline-4,8-diol	206.045	3.185	0.0059	3.5127	3.5832	3.703	3.5937	3.6203	3.6301	3.4351	2.9145	3.7847	3.3072	3.5553	3.542	3.3492	3.8016	3.4433	3.648	3.6807	3.704	3.0543	3.5627	3.703	3.7001	3.2145	3.2214	3.5467	3.5539	3.5541	3.6014	3.5444
neg_2057	(x)-1,2-Propanediol 1-O-b-D-glucopyranoside	219.087	3.2508	0.0575	1.882	1.6579	1.6064	1.8772	1.8181	1.9403	1.4098	1.4779	1.0603	1.9241	1.5171	1.6746	1.7065	1.9025	1.6347	1.8147	1.8241	1.8309	1.8024	1.8114	1.8223	2.0048	1.8909	1.8277	1.7303	1.7933	1.5447	1.8281	1.7728
neg_2058	Salicylic acid	137.024	3.2607	0.0059	3.2386	3.1294	3.0615	3.0317	3.1137	3.1376	3.091	2.9293	2.9513	2.7352	3.0006	3.0305	2.9422	3.1929	2.9806	3.1292	3.119	3.094	3.2535	2.9254	3.106	3.0754	3.0197	3.0207	3.0705	3.0828	3.081	3.1096	3.0544
neg_2087	5-Methoxysalicylic acid	167.035	3.383	0.0049	2.1269	2.48	2.5188	2.0306	2.2387	2.2591	2.2775	2.2611	2.3959	1.1755	2.2175	2.2092	2.356	2.545	2.3358	2.3906	2.437	2.4318	2.6154	1.243	2.2854	2.3042	2.2394	2.238	2.3252	2.3152	2.3324	2.2984	2.3167
neg_2114	Osmundalactone	109.03	3.494	0.0198	3.1992	3.0673	2.9682	3.0181	3.1733	3.0163	3.1927	2.9672	2.9355	2.7955	3.0485	2.959	3.0694	3.0117	3.0354	3.111	3.1595	3.1656	3.0999	3.0025	3.1565	2.9364	3.0786	3.0445	2.9818	3.0559	3.1589	3.1204	3.0558
neg_2154	P-Tolyl Sulfate	187.006	3.6913	0.0273	1.639	1.7145	1.9188	1.655	1.5674	1.6801	3.781	1.5315	1.3277	1.3545	3.1177	3.1455	1.7336	1.5585	0.5742	1.8356	1.8016	1.6461	1.8314	1.4964	2.1712	1.0277	1.7846	1.7215	2.7606	2.5643	2.6144	2.5679	2.6108
neg_2176	Mulberranol	483.169	3.7678	0.038	2.5716	2.6236	2.3385	2.622	2.5217	2.7179	2.6141	2.6013	2.4768	2.6561	2.5266	2.6451	2.5169	2.3256	2.5174	2.4158	2.3924	2.41	2.7599	2.671	2.542	2.5746	2.5264	2.6253	2.4389	2.5503	2.4274	2.6749	2.6134
neg_2179	N-Acetyl-D-phenylalanine	206.082	3.7796	0.0093	2.5806	3.1862	3.0174	2.617	2.7665	2.7683	3.1835	3.0815	2.5959	1.5471	2.9983	3.0188	3.2542	3.0747	2.8307	3.1509	3.1967	3.1732	3.4743	1.8367	3.1166	2.6008	3.0079	2.9868	3.0927	3.1416	3.1033	3.064	3.064
neg_2213	N-Acetyl-DL-tryptophan	245.093	3.9098	0.0125	0.0073	2.2542	1.8736	0.0077	1.2313	1.564	2.8913	2.1988	1.5829	0.0071	2.7391	2.7817	2.5657	1.8119	1.6955	2.3503	2.41	2.4166	2.7291	0.0084	2.4008	0.7391	2.0485	2.1275	2.5401	2.536	2.4658	2.5056	2.5546
neg_2221	1-Phenyl-6,7-dihydroxy-isochroman	287.092	3.9409	0.0273	2.1029	1.5591	0.859	2.1444	1.95	2.0802	1.9333	0.7863	1.8623	2.6126	1.8444	1.8873	1.5955	1.4411	1.6266	1.2678	0.8164	1.7306	0.8083	2.4215	1.968	2.1027	2.0327	1.9003	1.8259	1.8658	1.7444	1.8893	1.8533
neg_2367	6-(4-hydroxy-3-oxobut-1-en-1-yl)-7-methoxy-2H-chromen-2-one	305.066	4.5537	0.0253	2.2101	1.9717	1.4822	1.8208	2.0558	2.3169	2.0168	1.664	1.3171	1.7123	1.8998	1.7517	1.7071	1.3046	2.2122	1.4329	1.8012	1.9891	0.888	2.1239	1.7966	0.9152	1.1831	0.8931	1.8843	1.9585	1.8509	1.9832	1.9035
neg_2376	Polyethylene, oxidized	243.123	4.6033	0.001	3.3419	3.6002	3.5467	3.3639	3.4602	3.5222	3.7301	3.3422	3.6561	3.3522	3.5592	3.5743	3.4182	3.5315	3.452	3.5416	3.6159	3.6369	3.732	3.4233	3.5634	3.5315	3.4698	3.5162	3.5524	3.5599	3.5628	3.5603	3.5581
neg_2414	(4S,8R)-8,9-Dihydroxy-p-menth-1(6)-en-2-one	229.107	4.7304	0.015	1.182	1.5531	1.5415	1.4724	1.1375	1.4758	1.6142	1.4237	1.5165	1.4474	1.5258	1.4634	1.3601	1.6419	1.328	1.6269	1.5672	1.7372	1.8221	1.0752	1.5696	1.5517	1.437	1.4572	1.5789	1.542	1.5123	1.5488	1.5691
neg_2442	Talaromycin A	229.144	4.818	0.0025	2.8489	2.9795	2.9702	2.8566	2.9472	2.944	3.007	2.8461	2.816	2.7893	2.9401	2.9326	2.9153	3.0301	2.903	3.0034	3.0442	3.0379	3.1683	2.7823	3.0223	2.9792	2.9189	2.9591	2.9947	2.9748	2.9879	2.9876	2.9766
neg_2630	(1E)-1-(4-methoxyphenyl)pent-1-en-3-ol	191.107	5.6528	0.0769	1.5606	1.2726	1.4559	1.4423	1.5969	1.4967	1.47	0.8874	1.0786	1.3395	1.4379	1.452	1.1788	1.4658	1.3546	1.4814	1.4252	1.4975	0.7688	1.3519	1.4678	1.5381	1.3649	1.2774	1.2933	1.4315	1.4824	1.5354	1.6354
neg_2764	Alliospiroside D	799.415	6.4239	0.0135	0.6109	0.3527	1.2999	0.3847	0.4572	0.6858	1.9617	0.6803	0.3263	0.3323	2.2158	2.2531	0.8586	0.7517	0.5097	1.5132	1.575	1.4814	0.8263	0.3723	1.8161	0.3642	0.7123	1.2678	1.9023	1.9197	1.8681	1.935	1.9393
neg_2855	3-O-Protocatechuoylceanothic acid	643.319	6.9088	0.0073	2.3082	2.8891	2.8323	2.3473	2.6777	2.5782	2.5945	2.3132	2.4751	2.4107	2.2736	2.2797	2.9151	2.3588	3.2045	2.8931	2.7	2.6995	1.434	2.5497	1.9206	2.9419	2.5519	2.5293	2.7279	2.7535	2.7044	2.7178	2.6973
neg_2933	Idarubicin	518.145	7.3836	0.0093	2.845	2.69	2.7168	2.5512	2.5012	2.1103	2.0118	1.8105	2.4048	2.1306	2.1684	2.2492	2.1866	2.5071	2.8767	2.749	2.1679	1.9997	1.2615	2.299	1.7367	2.1344	2.4051	2.0273	2.4169	2.4212	2.4319	2.4675	2.47
neg_2941	6-Ketomyristic acid	241.18	7.4042	0.0103	2.0729	2.3783	2.0401	2.0703	2.0902	2.1635	2.4412	2.3765	1.6885	2.0183	2.3084	2.2955	2.4022	2.1793	2.1195	2.2093	2.2624	2.2488	2.7335	2.1841	2.2448	2.1163	2.3376	2.3763	2.3244	2.2736	2.2623	2.311	2.3064
neg_2951	Ophiopogonin C'	767.425	7.4553	0.0119	0.8688	1.6561	1.7029	1.118	1.0143	1.2265	2.196	1.3077	0.1391	0.1422	1.8145	1.8578	1.7576	1.2645	0.5778	1.9017	1.9237	1.8739	1.9887	0.1635	1.9941	0.4142	1.6282	1.5926	1.7635	1.7136	1.7518	1.7311	1.711
neg_3036	Mangalkanyl glucoside	367.248	7.871	0.0104	2.327	2.5932	2.4341	2.5917	2.3782	2.5241	2.677	2.3569	2.2637	2.5166	2.5955	2.6454	2.5611	2.5758	2.5078	2.5763	2.6432	2.6579	2.641	2.6074	2.452	2.6183	2.5686	2.61	2.6217	2.6178	2.5924	2.5889	2.5464
neg_3081	Isopersin	401.265	8.1069	0.021	1.364	1.4986	1.8863	1.5039	1.4078	0.9835	1.1478	1.5215	0.7591	1.2876	1.1615	1.4094	1.8129	1.5951	1.6137	1.8123	1.687	1.5231	1.4595	1.4669	1.1533	1.5957	1.5364	1.1661	1.441	1.4547	1.4816	1.451	1.389
neg_3103	Cloversaponin I	613.38	8.1862	0.0056	2.3437	2.363	2.7211	2.3024	2.3714	2.3173	2.6662	2.0854	2.587	2.5248	2.451	2.4616	2.1569	2.1939	2.2394	2.5413	2.4737	2.4466	1.8629	2.2085	2.1477	2.2211	2.2468	2.2297	2.4495	2.4412	2.4397	2.4391	2.4098
neg_3124	(3beta,5alpha,6alpha,7alpha,22E,24R)-5,6-Epoxyergosta-8,14,22-triene-3,7-diol	471.309	8.2614	0.0277	1.0305	1.8	1.2431	1.3971	1.2964	1.3328	2.0932	1.3172	2.0393	1.4811	1.7883	1.8095	1.7025	1.3691	1.6979	1.4645	1.4058	1.3436	1.3502	1.6556	1.3677	1.4323	1.3916	1.5278	1.7071	1.6487	1.6936	1.5972	1.7263
neg_3130	Physalolactone B	499.302	8.2768	0.048	1.7545	2.363	0.803	1.4362	1.6626	1.6101	0.9941	1.4742	0.489	1.0609	1.206	0.6665	2.1556	1.4723	1.4338	1.5045	1.608	1.6548	2.1904	0.9394	2.0375	1.7306	1.6128	1.7071	1.6782	1.6694	1.6228	1.5939	1.4642
neg_3146	8-Oxohexadecanoic acid	269.212	8.3775	0.0296	2.1256	2.0657	2.1903	2.2272	1.9271	2.1333	2.1945	2.1582	1.9694	2.1072	2.1289	2.1772	2.2562	2.3719	2.1538	2.059	2.2785	2.1873	2.5302	2.2205	2.0594	2.1352	2.365	2.0955	2.2617	2.2071	2.2119	2.2867	2.0962
neg_3240	PS(18:1(9Z)/0:0)	522.284	8.8517	0.0108	2.9959	3.0308	3.0283	2.677	2.8729	2.8966	2.6788	2.8301	2.8497	2.4888	2.693	2.8117	2.9235	2.8403	2.7646	2.8689	2.9202	2.9195	3.0269	2.8637	2.47	3.0027	2.8396	2.8926	2.9467	2.9197	2.8927	2.8854	2.8542
neg_3310	Canescein	601.243	9.1313	0.0064	3.0667	3.1562	3.1657	3.1031	3.0678	3.0426	3.0671	3.1201	3.1038	3.041	2.911	3.1839	3.2729	3.1532	3.0416	2.9737	3.1452	3.1464	3.3738	3.1284	3.0106	3.1614	3.1968	3.2212	3.2328	3.1732	3.1887	3.1878	3.1837
neg_3522	17-phenyl-18,19,20-trinor-prostaglandin E2	407.186	10.1045	0.0084	2.8762	3.2894	2.852	3.1121	3.0609	3.3892	2.7271	2.9574	2.6152	3.3244	3.2854	2.9785	2.6141	2.667	2.5795	2.7993	2.7464	2.8872	2.6954	2.9533	2.9459	2.9121	2.8745	3.142	3.1856	3.1335	3.1284	3.1361	3.1051
neg_4039	PS(18:2(9Z,12Z)/16:0)	758.499	12.4552	0.0013	4.2133	3.5259	4.0038	3.9859	4.195	4.0815	3.8218	3.5867	4.0717	3.4276	4.1134	4.0927	3.8633	4.138	4.0354	4.0543	4.1718	4.1631	3.2577	4.0664	4.0852	4.1283	3.7418	3.6155	3.8409	3.8369	3.8454	3.8309	3.8341
neg_4040	PS(20:4(5Z,8Z,11Z,14Z)/16:1(9Z))	826.488	12.4342	0.0176	2.9472	1.7635	2.6802	2.6587	2.914	2.7904	2.4321	1.8697	2.7592	1.4456	2.7695	2.8097	2.4524	2.8477	2.7088	2.7406	2.888	2.8741	1.4215	2.7743	2.8095	2.8398	2.1827	2.1121	2.5182	2.4621	2.4239	2.3901	2.4321
neg_4082	Maduramicin	915.534	11.7203	0.0555	2.2486	0.4971	1.8276	1.3749	1.4882	0.4813	0.5439	2.9205	1.8092	2.8475	1.9135	1.7795	2.4734	1.3756	1.5178	1.6014	0.901	0.5103	2.3389	1.8494	0.4918	0.9209	2.694	2.5096	2.0566	1.8425	1.7612	1.7927	1.888
neg_4306	Mupirocin	535.265	10.3206	0.0607	1.2782	1.8214	1.6844	1.7706	1.5217	1.8235	1.8684	1.8938	1.5749	0.5633	1.3932	1.8133	1.5277	1.5121	1.4894	1.2766	1.6865	1.9408	2.2159	1.4932	1.7363	2.0255	1.9306	1.9228	2.0054	1.8643	1.8602	1.7536	1.6776
neg_4399	3-Oxohexadecanoic acid	315.217	9.9466	0.047	2.3324	1.6649	1.4548	1.9828	1.9835	1.7097	1.0032	1.2964	0.9466	1.3734	1.2058	1.3275	1.2807	1.3983	0.9837	0.9881	0.9891	1.137	0.9805	1.9802	0.9829	1.0129	1.6654	1.4251	1.5469	1.4516	1.4951	1.6332	1.4378
neg_4486	Temocapril	457.128	9.5854	0.0127	2.2749	2.3955	2.3937	2.5293	2.3964	2.4286	2.4404	2.4016	2.3359	2.606	2.3909	2.4832	2.4592	2.3821	2.219	2.4523	2.4491	2.5874	2.6438	2.5136	2.5772	2.6324	2.5665	2.5931	2.5871	2.5087	2.4977	2.5181	2.511
neg_4495	Melleolide	381.173	9.575	0.0047	3.9342	3.8578	4.0102	3.9792	3.9071	3.8844	3.8829	3.9548	3.8973	4.1752	3.978	4.0011	3.9967	4.0427	3.7834	4.0002	3.8904	3.952	4.1542	4.0495	3.8797	4.0601	4.08	4.0392	3.997	4.0181	4.0309	4.0359	3.9877
neg_4496	Melibiose	387.114	9.5655	0.0547	0.9809	1.5137	1.4493	1.2155	0.9694	0.7028	1.6011	1.5593	1.4465	0.6917	1.5183	1.7143	1.8895	1.2034	1.0709	1.3661	1.8854	2.0046	2.2833	1.5006	2.1725	1.9326	1.799	1.8322	1.9371	1.9751	1.708	1.8634	1.9926
neg_4539	Prostaglandin D1 Alcohol	339.253	9.4733	0.068	1.4652	1.4614	1.8526	1.4949	1.3205	0.8172	1.4975	1.5434	1.6418	0.8603	1.0736	1.6071	2.0017	1.5265	1.8275	1.2689	1.8845	1.479	1.9335	1.6068	1.529	1.6998	1.8525	1.4091	1.6753	1.7772	1.5196	1.4763	1.6713
neg_4646	Pectenotoxin 2	903.47	9.1209	0.0675	1.1195	0.5859	0.6233	0.5825	0.6689	1.3056	1.7589	0.5589	0.5504	0.5585	0.5632	0.7487	1.2488	1.3989	0.8554	1.1589	1.5001	1.6516	1.8744	0.7061	0.58	1.4293	1.2587	1.5091	1.2256	1.2468	1.2106	1.4466	1.3222
neg_4677	9-Hexadecenoylcholine	377.272	9.0801	0.0137	1.613	1.4035	1.3891	1.5843	1.9855	1.8834	2.097	1.7347	1.7115	1.5706	1.6405	1.7609	1.8596	1.8817	1.8455	1.8234	2.024	2.0255	2.0075	1.8044	2.0359	2.0225	1.6894	1.8358	1.8832	1.8988	1.9348	1.911	1.9572
neg_4723	Tsugaric acid A	535.318	8.8819	0.0289	1.4552	1.6797	1.4952	1.2137	1.604	1.3632	1.3299	0.5521	1.233	0.9656	0.7944	1.4669	1.7265	1.3376	1.6779	1.694	1.4386	1.5544	0.9558	1.6738	0.4673	1.5679	1.5073	1.4941	1.5374	1.6621	1.6638	1.6483	1.6258
neg_4789	7,8-Dihydrovomifoliol 9-[apiosyl-(1->6)-glucoside]	565.246	8.6935	0.0276	1.7744	1.4951	1.738	1.7513	1.4897	1.3802	1.6756	2.5432	1.8435	1.9024	0.7914	1.7252	2.1994	1.7511	1.8003	0.6544	1.608	1.5334	2.5961	1.8099	1.0442	1.6934	2.3898	2.3137	1.9238	1.8357	1.8594	1.7911	1.7844
neg_4791	Cytochalasin Opho	496.268	8.6935	0.0048	3.6094	3.5161	3.6548	3.3462	3.4809	3.4722	3.3563	3.3186	3.4982	3.2053	3.3082	3.3954	3.3385	3.515	3.3854	3.4632	3.5091	3.4689	3.5473	3.3404	3.4007	3.649	3.4526	3.4373	3.4785	3.4527	3.4421	3.4513	3.428
neg_4807	Prednisone	379.155	8.596	0.0058	2.5692	2.9131	2.5481	2.696	2.7511	3.098	2.2575	2.5557	2.4285	2.9722	2.9449	2.6122	2.2295	2.2188	2.2568	2.4037	2.4557	2.5263	2.2197	2.6123	2.6832	2.5456	2.5238	2.785	2.7706	2.7285	2.7276	2.7493	2.7465
neg_4812	N-Undecylbenzenesulfonic acid	311.168	8.5767	0.0022	4.5075	4.7942	4.5368	4.6592	4.6206	4.9237	4.2421	4.5772	4.4277	4.8191	4.8525	4.5349	4.2891	4.2518	4.2622	4.3751	4.3706	4.4018	4.1683	4.537	4.5509	4.4139	4.4717	4.6636	4.6326	4.6118	4.6211	4.6378	4.6373
neg_4936	Ginsenoyne H	347.186	8.156	0.1006	0.3017	0.7304	0.9213	1.0281	0.4417	0.9597	0.5554	1.2489	0.2903	0.8566	1.0063	0.9251	1.0954	0.8187	0.5215	0.3135	0.9785	1.1116	1.6487	0.8447	1.0146	0.8545	1.1884	1.1102	1.1137	0.9701	1.032	0.8139	0.9643
neg_4947	5-(10,13-Nonadecadienyl)-1,3-benzenediol	393.274	8.1166	0.0226	0.5736	1.2711	1.2264	0.3514	0.3612	0.341	1.1902	0.6375	1.8455	0.3335	1.3483	1.56	1.2891	0.5281	0.4178	1.03	1.303	1.0625	1.6157	0.3736	0.9478	0.7834	1.148	0.8266	1.1988	1.1647	1.1231	1.1362	1.161
neg_4973	Ethisterone	311.201	8.0374	0.011	2.1717	2.2339	2.2671	2.275	2.2389	2.2324	2.4128	2.2417	2.222	2.3269	2.3357	2.3964	2.3549	2.3156	2.3142	2.3	2.3972	2.4245	2.3731	2.3578	2.4427	2.3838	2.3558	2.3338	2.2982	2.3275	2.3301	2.3772	2.3247
neg_4978	Bilirubin	605.241	8.0082	0.0062	3.0296	2.9321	3.1088	3.0512	2.9544	2.9569	2.8592	0.4909	2.9441	1.501	2.8602	2.9388	2.5363	3.093	2.7883	2.9249	3.0014	3.032	1.1009	2.8956	2.892	3.1582	1.51	1.0617	2.8733	2.875	2.8619	2.8561	2.8262
neg_5029	Alpha-CEHC	277.144	7.8421	0.0053	2.6511	2.4937	2.4272	2.7357	2.6798	2.7872	2.3897	2.4415	2.3788	2.8035	2.8421	2.8662	2.4382	2.4385	2.3282	2.5447	2.4214	2.7742	2.4198	2.5781	2.8171	2.7451	2.6727	2.8477	2.6842	2.6738	2.6451	2.6586	2.6535
neg_5033	Sarcodon scabrosus Depsipeptide	506.249	7.8364	0.0046	2.5703	2.4874	2.5126	2.4432	2.5597	2.4636	2.5904	2.4681	2.2066	2.4279	2.4325	2.3942	2.3097	2.5752	2.5356	2.5223	2.5469	2.4928	2.3142	2.4035	2.2284	2.4685	2.3609	2.3768	2.4852	2.4941	2.4659	2.4758	2.4639
neg_5038	LysoPE(16:1(9Z)/0:0)	450.262	7.8171	0.0023	4.1583	4.1657	4.306	4.0595	4.1622	4.0937	4.1521	4.0748	4.4275	4.1621	4.035	4.1032	3.9466	4.02	4.2629	4.1408	4.0264	3.9833	3.719	4.0831	3.8142	4.025	3.9192	3.9361	4.1136	4.0956	4.0844	4.1028	4.0958
neg_5046	3-keto-Digoxigenin	775.436	7.7971	0.0323	1.7266	1.3354	0.9056	1.7284	1.6134	1.652	1.6724	1.3226	0.7417	0.9591	1.0876	1.1414	1.5443	1.5598	1.4005	1.366	1.4084	1.3639	0.7731	1.5315	1.5722	1.56	1.6727	1.5904	1.5613	1.5436	1.5011	1.4205	1.5127
neg_5074	(S)-10,16-Dihydroxyhexadecanoic acid	287.222	7.6704	0.0301	1.7669	1.3009	1.7888	1.6055	1.5695	1.5759	1.7651	1.8181	1.9151	1.5406	1.6121	1.5358	2.0382	2.1666	1.8363	1.7921	1.7804	1.7217	1.8207	1.7886	1.777	1.968	2.1431	1.9239	1.8256	1.8918	1.8261	1.8752	1.9797
neg_5076	Kanokoside A	497.161	7.6612	0.032	0.034	0.036	0.0345	1.2368	0.5426	0.696	0.0371	0.0331	0.0323	0.0331	1.0367	0.7192	2.093	0.586	0.0354	0.0358	0.3645	0.6115	0.7856	1.3868	0.8004	0.8546	1.6509	1.5513	1.534	1.5223	1.561	1.637	1.6407
neg_5078	Repaglinide aromatic amine	429.206	7.6612	0.0546	3.11	2.4113	3.392	3.4946	3.1203	3.018	2.9282	0.3392	3.7899	0.3291	3.4176	3.4394	0.5232	3.4052	2.9942	3.2637	3.4769	3.5133	0.9701	2.9946	3.621	3.3459	0.3452	0.3467	1.5509	1.6026	1.4916	1.5088	1.3571
neg_5082	Soyasapogenol B 3-O-b-D-glucuronide	671.351	7.655	0.0079	2.8895	2.8795	2.8341	2.6911	2.8156	2.7369	2.9328	2.8242	2.9144	2.8968	2.7134	2.7368	2.7644	2.7535	3.074	2.9182	2.8321	2.7146	2.2869	2.736	2.515	2.8299	2.8034	2.7069	2.8227	2.8463	2.8309	2.8166	2.7792
neg_5087	(6E,8E,10R,12Z)-10-Hydroxy-3-oxooctadecatrienoic acid	289.18	7.6358	0.0385	1.9899	1.9237	1.6926	1.9626	1.9453	1.9764	1.8865	2.4015	1.6636	2.1652	1.7613	2.0308	2.0389	1.4902	2.027	1.7085	2.1277	1.9173	2.3886	2.1993	1.5965	1.6992	2.2098	2.1381	1.9538	2.0999	2.0983	1.9156	1.9655
neg_5100	LysoPE(14:0/0:0)	424.246	7.597	0.0047	4.2503	4.3267	4.5667	4.2483	4.3694	4.2817	4.4747	4.2812	4.6147	4.5196	4.3145	4.3663	4.0658	4.3503	4.4376	4.3789	4.2878	4.2236	3.9775	4.2859	3.9867	4.2308	4.2607	4.1954	4.3556	4.3459	4.3613	4.3192	4.309
neg_5182	Prostaglandin E1	353.231	7.3122	0.0057	2.0303	2.1121	2.0861	2.119	2.0443	2.1786	2.2796	1.9918	2.0059	2.2201	2.1612	2.1847	2.1425	2.2218	2.1382	2.2544	2.2191	2.2556	2.0699	2.2178	2.132	2.1179	2.1679	2.1841	2.2386	2.2159	2.2176	2.1992	2.2135
neg_5251	(R)-Byakangelicinn 2'-(3-methylbutanoate)	453.133	7.0572	0.0392	3.4916	2.7157	2.5207	2.1982	2.253	1.6216	1.3797	0.7392	2.0572	0.7388	1.6392	1.7639	0.7769	2.0167	3.4978	2.7981	1.7413	1.421	0.7607	1.3736	0.763	1.4184	2.3763	0.7656	2.1705	2.2343	2.1629	2.4055	2.2753
neg_5267	8-Propanoylneosolaniol	473.16	6.9627	0.0145	3.5037	3.1758	3.3034	2.922	2.9448	2.5958	2.4211	2.2711	3.169	2.3234	2.3476	2.2762	2.298	2.9363	3.3649	3.2862	2.6506	2.5706	1.9158	2.4343	2.4709	2.497	2.4561	2.3727	2.7561	2.7946	2.7041	2.6966	2.7823
neg_5345	Soyasaponin V	939.501	6.6673	0.077	1.81	1.886	2.6097	1.9408	1.6587	1.5564	1.0503	0.5157	2.0657	0.5154	1.6989	1.7166	1.9253	2.6597	0.5366	2.284	2.2504	2.1157	0.6628	0.5666	1.9631	1.7765	0.5363	0.5382	1.578	1.4099	1.5632	1.271	1.4802
neg_5436	Polypodosaponin	783.42	6.3636	0.0076	2.0131	2.5255	2.8026	1.9796	2.2775	2.28	3.3657	2.3204	1.3782	1.6226	2.8987	2.9499	2.5764	2.3536	1.6699	2.9281	2.9485	2.9705	3.0168	1.0986	3.211	1.8567	2.6482	2.6676	2.8233	2.8023	2.8673	2.823	2.8207
neg_5472	9-Hydroxydecanoic acid	187.133	6.2058	0.0319	1.7104	1.9886	2.0733	1.589	1.6588	1.8048	2.1703	1.8149	1.7201	1.6349	1.9667	1.9382	1.9186	1.9459	1.7178	2.0307	2.0931	1.9497	1.9261	1.5091	1.9257	1.8197	1.8166	1.7496	1.9688	1.9309	2.0519	1.8687	1.9099
neg_5577	6-Hydroxypentadecanedioic acid	287.186	5.7964	0.004	2.0413	2.0692	2.2629	2.1244	2.2084	2.2231	2.4623	2.3454	2.3289	2.1016	2.1819	2.2406	2.2857	2.2922	2.3255	2.304	2.3455	2.339	2.2914	2.2537	2.288	2.1124	2.1488	2.1802	2.2607	2.2668	2.2454	2.2692	2.2698
neg_5606	Xi-Tetrahydro-6-propyl-2H-pyran-2-one	187.097	5.7245	0.0173	2.0002	1.998	2.2481	2.015	2.0145	2.0997	2.0373	1.7101	1.8115	1.5041	1.8394	1.8746	1.8125	2.2267	1.9197	2.1809	2.1426	2.1812	1.8589	1.7677	2.1581	2.0821	1.9177	1.9582	2.0775	2.0129	2.0414	2.0154	1.9714
neg_5619	Thalictroidine	278.139	5.6838	0.0052	2.1347	2.4868	2.7368	2.2069	2.3004	2.3692	2.6347	1.7869	2.0569	1.5416	2.4316	2.4586	2.3107	2.7964	2.0326	2.7166	2.712	2.7239	2.3549	1.2323	2.8089	2.1514	2.2185	2.1539	2.5402	2.5449	2.5337	2.5155	2.5552
neg_5645	11-Hydroxy-9-tridecenoic acid	273.17	5.6026	0.0032	3.1377	3.467	3.3322	3.0269	3.1679	3.2345	2.9082	3.296	3.2049	2.581	2.9795	3.0241	3.2814	3.4578	3.2265	3.3394	3.368	3.4017	3.7638	2.3216	3.1324	3.2946	3.224	3.2872	3.2601	3.2397	3.2395	3.24	3.2284
neg_5665	5-Hydroxyvalproic acid	159.102	5.4968	0.0284	2.0167	2.0175	1.9634	1.8733	1.8988	1.893	1.4579	1.6049	1.4826	1.5999	1.6091	1.6212	1.7979	2.051	1.7265	2.0393	1.9904	2.0707	2.1551	1.1105	1.8306	2.0931	1.9101	1.9231	1.9176	1.9483	1.9498	1.85	2.0201
neg_5720	(R)-11,12,13-Trinor-1(5),6,9-guaiatrien-8-one	219.102	5.3662	0.0282	0.4361	2.0394	1.6395	0.4496	0.5183	1.1254	2.0648	1.459	0.9067	0.4287	1.7627	1.814	1.6621	1.4359	0.9116	1.866	1.7421	1.7749	2.0861	0.4752	1.8163	0.4659	1.3534	1.5223	1.8022	1.6845	1.7582	1.6943	1.6781
neg_5740	Pandamarilactam 3x	234.113	5.3114	0.0834	0.8806	1.6392	1.819	0.9857	1.2225	1.2367	1.1511	1.2024	1.3383	0.8704	1.3609	1.288	1.4779	1.6264	1.122	1.4495	1.6521	1.8405	1.9614	0.9333	1.5133	1.306	1.2618	1.3293	1.5618	1.4902	1.4812	1.2291	1.5577
neg_5745	9-Oxo-nonanoic acid	171.102	5.3114	0.0169	2.6554	2.6515	2.5355	2.6035	2.6108	2.6861	2.5652	2.3908	2.5025	2.56	2.5304	2.5558	2.5443	2.6383	2.5618	2.7207	2.6988	2.7284	2.6921	2.5402	2.6573	2.6575	2.6592	2.6756	2.5996	2.6471	2.6085	2.6261	2.7243
neg_5756	Naringenin 5-rhamnoside	399.108	5.2894	0.0298	1.1542	1.7265	1.5525	1.2186	1.4629	1.2729	1.6849	0.6082	0.6686	0.6078	1.8107	1.9942	1.6765	1.9882	1.1927	1.945	2.071	2.1	0.7888	0.6631	1.9587	0.6521	0.6637	1.0741	1.7271	1.6867	1.755	1.6506	1.798
neg_5777	Menthyl ethylene glycol carbonate	243.159	5.2572	0.0078	2.2099	2.2845	2.2217	2.1033	2.1921	2.2479	2.266	2.0166	1.9386	2.0952	2.1881	2.1824	2.1699	2.2359	2.193	2.2937	2.3346	2.3094	2.3381	2.1733	2.2615	2.2519	2.218	2.1933	2.2647	2.258	2.2368	2.24	2.2152
neg_5936	Methylisopelletierine	200.129	4.818	0.0051	2.5665	2.7059	2.7507	2.4407	2.5409	2.5666	2.3191	2.5495	2.7251	1.3226	2.4436	2.4604	2.6609	2.8381	2.7105	2.7349	2.7552	2.7693	2.921	1.5599	2.5369	2.7985	2.5468	2.5547	2.5838	2.618	2.6009	2.5816	2.5936
neg_5944	Taxifolin 3-arabinoside	417.082	4.7961	0.0065	1.5966	2.7342	2.8192	1.9308	2.0993	2.2429	2.7067	2.1172	2.1795	1.5851	2.4534	2.5008	2.5581	2.5903	1.6485	2.6554	2.7254	2.7683	2.9596	1.6553	2.755	1.9542	2.4086	2.429	2.6034	2.5932	2.5949	2.5895	2.5548
neg_5948	Methyl jasmonate	223.133	4.7848	0.057	1.0562	1.873	1.8106	1.047	1.1688	1.4578	1.8285	1.7996	1.0522	1.0174	1.5156	1.6108	1.7248	1.4551	1.1106	1.6573	1.653	1.9561	2.0979	1.0829	1.865	1.1131	1.3977	1.2584	1.572	1.692	1.6926	1.4514	1.656
neg_5974	(±)Abscisic Acid	263.128	4.7405	0.0131	2.1083	2.4308	2.4742	2.1703	2.2194	2.3103	2.4973	2.3002	2.2569	1.814	2.3564	2.4103	2.3246	2.4339	2.303	2.4248	2.4151	2.472	2.6471	1.8536	2.42	2.2203	2.2408	2.2919	2.3251	2.4078	2.3433	2.3728	2.3958
neg_6071	2beta,9xi-Dihydroxy-8-oxo-1(10),4,11(13)-germacratrien-12,6alpha-olide	299.092	4.4935	0.0077	2.9384	2.9415	3.0712	2.9692	3.0302	3.0876	3.0573	2.8703	2.8053	2.6662	2.8549	2.874	2.5657	2.8349	2.8682	2.677	2.7182	2.798	2.4472	3.0223	2.9348	2.809	2.8406	2.8649	2.8633	2.8868	2.9023	2.9277	2.8761
neg_6096	6-Epi-7-isocucurbic acid glucoside	395.171	4.4326	0.0131	2.7193	1.0026	2.5095	2.7192	2.5537	2.7373	1.0158	2.7986	1.8552	2.0954	2.1405	2.0967	2.5017	2.2547	2.371	2.3418	2.3957	2.4955	2.4959	2.5106	2.4156	2.6731	2.4673	2.5464	2.4716	2.4362	2.4206	2.4219	2.373
neg_6126	3-Hydroxy-5Z-octenyl acetate	231.123	4.3526	0.0194	1.8543	2.3299	2.1919	2.1182	2.13	2.1896	2.1234	1.9107	2.1114	2.264	2.1576	2.127	2.0408	2.2517	2.0294	2.1798	2.2934	2.3292	2.3946	2.0324	2.3443	2.2507	2.1844	2.2055	2.2846	2.2469	2.2025	2.1591	2.2468
neg_6155	3,4,5-trihydroxy-6-[4-(4-methyl-3-oxopentyl)phenoxy]oxane-2-carboxylic acid	389.123	4.2571	0.0128	2.7878	3.2522	3.1921	2.7059	2.9043	2.9778	2.9517	2.9758	2.6787	2.156	2.8488	2.8794	3.1708	3.1097	2.608	3.1647	3.2532	3.2579	3.5125	1.8259	3.2612	2.9099	3.0362	3.0757	3.055	3.142	3.0213	3.0682	3.0763
neg_6176	Gibberellin A95	375.143	4.1848	0.0088	1.6038	3.0687	2.7243	1.9313	2.2377	2.0223	2.1485	2.4552	1.195	0.9433	1.8719	2.004	2.9187	2.759	0.8862	2.839	2.883	2.8835	3.2504	0.7339	2.8717	1.6863	2.6081	2.5533	2.6254	2.6765	2.6395	2.623	2.6085
neg_6253	Indolelactic acid	204.066	4.0374	0.0192	1.7505	2.1979	2.3708	1.7779	1.8589	1.8804	2.0134	1.8973	1.9189	1.099	2.0087	1.9417	2.0234	2.241	1.7171	2.2281	2.2564	2.2353	2.3575	1.0644	2.2352	1.9787	1.9442	1.9081	2.1319	2.1542	2.1274	2.0406	2.0838
neg_6269	N-lactoyl-Leucine	202.108	3.9848	0.0084	2.758	3.1788	3.4191	2.836	3.0378	3.0018	3.2706	2.8238	2.9236	0.9883	3.1392	3.1707	3.0767	3.3366	2.9153	3.299	3.3643	3.3252	3.3185	1.6185	3.3258	2.9263	2.9075	2.9295	3.18	3.1574	3.1853	3.2305	3.2191
neg_6284	Kynurenic acid	188.035	3.9409	0.0369	1.7775	1.7253	1.221	1.6373	1.5719	1.4715	1.5832	1.8306	1.8292	1.9997	1.5831	0.9903	1.5269	1.2721	1.5473	1.3296	1.6089	1.5461	1.7193	1.7761	1.4909	1.3718	1.8014	1.7344	1.5991	1.5473	1.5395	1.6949	1.5477
neg_6359	Homoveratric acid	195.066	3.7678	0.003	3.2314	4	3.923	3.4622	3.6818	3.6939	4.0081	3.7626	2.9626	2.3097	3.805	3.8091	3.9677	3.8202	3.3743	3.9144	3.9516	3.9703	4.2177	2.1531	4.0195	3.4437	3.8508	3.8561	3.8909	3.8967	3.888	3.8779	3.8634
neg_6381	(2Z)-6-hydroxy-2-(phenylmethylidene)heptanoic acid	279.122	3.7137	0.0291	2.2039	2.0727	1.5737	2.243	2.1962	2.1173	1.9185	2.2047	2.2034	2.4301	1.9934	2.1838	1.9757	1.8525	2.2257	1.7718	2.0189	1.967	1.7536	2.3764	1.9961	2.2624	2.1868	2.2254	2.0091	1.9964	2.1059	2.1209	2.143
neg_6391	(Z)-3-Oxo-2-(2-pentenyl)-1-cyclopenteneacetic acid	253.108	3.7017	0.0014	2.953	3.5539	3.5614	3.0779	3.2195	3.2931	3.5923	3.2855	2.9477	2.137	3.4049	3.4268	3.4499	3.4261	3.1292	3.5078	3.5554	3.5764	3.734	2.122	3.6253	3.1374	3.2347	3.28	3.4441	3.4402	3.4387	3.4405	3.4293
neg_6428	Acetyl-DL-Leucine	172.097	3.6571	0.0075	3.0476	3.4205	3.3868	3.0313	3.1929	3.2371	3.2033	3.3141	3.1527	2.5003	3.175	3.1761	3.425	3.4381	3.1829	3.372	3.4082	3.4471	3.7	2.6035	3.3048	3.2272	3.2879	3.3438	3.3627	3.3186	3.3091	3.3056	3.2881
neg_6434	Rutin	655.158	3.6252	0.0123	1.2923	1.2576	0.9024	0.6294	1.1667	1.3956	2.3336	1.161	1.2465	1.2299	2.4049	2.6071	1.0569	0.923	0.8793	1.2472	1.2402	1.4112	0.4029	0.6044	0.5849	0.4353	1.0211	1.2092	2.1013	2.049	2.0851	2.0781	2.0309
neg_6442	3-Formyl-6-hydroxyindole	160.04	3.5916	0.0071	3.8323	3.7452	3.6453	3.7953	3.8394	3.8224	3.687	3.3668	3.7268	3.8402	3.693	3.6854	3.5952	3.598	3.6891	3.6532	3.6742	3.7153	3.1537	3.906	3.7646	3.812	3.5119	3.6901	3.7006	3.72	3.748	3.7492	3.6821
neg_6445	5-Hydroxyflavone	445.116	3.5815	0.0042	3.0468	3.2504	3.2584	2.9954	3.1344	3.1541	3.2134	2.9873	3.2099	2.5625	3.1218	3.1593	3.0846	3.2969	3.1491	3.2153	3.2518	3.2634	3.3593	2.7261	3.1787	3.2064	2.973	3.0752	3.1721	3.2095	3.1913	3.1991	3.1791
neg_6447	5-Hydroxyindoleacetic acid	190.05	3.5815	0.0071	3.0984	3.0522	3.1084	3.0265	3.0962	3.0692	2.9368	2.35	3.3118	2.9257	3.0418	3.0118	2.8385	3.2314	2.9403	3.0682	3.0967	3.1125	2.4369	3.0191	3.1212	3.1742	2.6892	2.7859	3.0412	3.0423	3.0516	3.0707	3.0048
neg_6453	2-Ethyl-2-Hydroxybutyric acid	131.072	3.5698	0.0064	3.921	4.0132	4.205	3.8477	3.9757	4.0245	3.9824	3.8882	3.8027	2.7365	3.8661	3.8847	3.9424	4.2126	3.8552	4.1503	4.1943	4.2264	4.2443	2.9157	4.1725	4.0884	3.9588	4.0358	4.0355	4.0496	4.0822	4.085	4.0182
neg_6458	Stachyoside A	563.142	3.5598	0.0061	2.6772	3.07	2.8262	2.7623	2.7673	2.902	3.8646	2.8637	2.7359	2.5593	3.8444	3.9232	3.0539	2.8616	2.7406	3.3662	3.3262	3.4146	3.4535	2.534	3.4896	2.6649	3.0782	3.1656	3.6502	3.6482	3.6988	3.6623	3.6327
neg_6518	Diplosporin	269.102	3.383	0.007	2.2872	2.6044	2.5969	2.233	2.3796	2.4389	2.2175	2.5172	2.2613	1.8249	2.2946	2.3173	2.5179	2.6129	2.4043	2.5706	2.5641	2.5947	2.8186	1.7922	2.4544	2.4094	2.4158	2.4569	2.4457	2.4638	2.4956	2.4752	2.4545
neg_6529	Tyramine glucuronide	294.098	3.3608	0.0094	2.6246	2.8366	2.9025	2.6278	2.7226	2.8028	2.7832	2.6682	2.7374	2.368	2.702	2.6974	2.7658	2.8649	2.6709	2.8489	2.8652	2.875	3.022	2.3799	2.8703	2.8141	2.6927	2.7684	2.7816	2.8522	2.8088	2.7904	2.8347
neg_6623	Dopaquinone	176.035	3.0744	0.0111	1.7889	1.3315	1.1544	1.827	1.8027	1.8014	1.3806	1.6686	1.7265	2.0918	1.5885	1.6636	1.7596	1.7784	1.7238	1.6603	1.657	1.5537	1.4607	1.8763	1.6749	1.8941	1.9169	1.9661	1.7906	1.7849	1.8178	1.7894	1.8367
neg_6673	2-(3-hydroxyprop-1-en-1-yl)benzene-1,4-diol	211.06	2.9358	0.0209	1.4797	2.3447	2.2939	1.7463	1.9324	1.8969	1.8508	1.8568	1.655	0.0055	1.8161	1.831	2.1289	2.298	1.5962	2.0786	2.1596	2.1484	2.2698	0.1543	2.0917	1.9025	1.9197	1.9357	2.0027	2.1048	2.0006	2.0473	1.9918
neg_6737	Tetracycline	465.126	2.6528	0.011	1.9171	2.5922	2.307	2.007	2.1651	2.3081	2.8751	2.2321	1.7788	0.9695	2.4793	2.5447	2.4984	2.0185	2.0586	2.4176	2.469	2.5103	2.8149	1.5986	2.5645	1.779	2.3342	2.3606	2.432	2.3925	2.4692	2.4235	2.4029
neg_6745	Gamma-Glutamyltyrosine	309.108	2.4198	0.0083	2.0987	2.6951	2.5033	2.2544	2.3408	2.3782	3.0072	2.4777	2.0109	1.5447	3.1041	3.0936	2.6333	2.2567	2.2367	2.8798	2.9081	2.9175	2.9209	2.0358	2.9136	2.2589	2.5327	2.5799	3.0232	2.9581	2.9798	2.9581	2.963
neg_6807	N-(1-Deoxy-1-fructosyl)leucine	292.139	1.3077	0.01	1.913	2.2707	2.4465	1.8633	2.0938	2.1552	2.6064	1.5995	1.5638	0.0087	2.4705	2.5014	2.1732	2.0285	1.8978	2.2782	2.4097	2.4185	1.9881	0.0102	2.3653	2.2222	1.6988	1.8397	2.2583	2.2827	2.3118	2.268	2.3151
neg_6835	Sulfamethoxazole N1-glucuronide	450.059	1.1435	0.0448	0.7723	0.7966	0.9258	0.5695	0.961	1.001	1.4201	1.1221	0.6183	0.2634	1.7571	1.8231	1.1029	1.1899	0.9626	1.4858	1.3229	1.4135	0.523	0.3438	1.3736	0.8174	1.2902	1.3146	1.6081	1.5518	1.4595	1.5941	1.6732
neg_6881	2-Hydroxybutyric acid	103.041	0.8346	0.0044	1.9132	2.0395	2.0885	1.8435	1.9096	2.0041	1.6669	1.723	1.922	1.3774	1.5941	1.7149	1.816	2.1641	1.9956	2.0199	2.0433	2.0918	2.1131	1.2597	1.8909	2.098	1.8291	1.8317	1.9203	1.9126	1.9318	1.9126	1.931
neg_6892	Glutamylvaline	245.113	0.8245	0.0101	1.8092	2.1209	2.1386	1.8621	1.8599	1.9156	2.1736	1.9523	1.6454	1.3644	1.9255	1.9991	2.0577	2.0563	1.7883	2.0393	2.1135	2.0778	2.301	1.4779	2.1912	1.9677	1.9315	2.0082	2.076	2.0532	2.0118	2.0405	2.0474
neg_6906	6-Hydroxynicotinic acid	138.02	0.8245	0.0258	0.5575	1.7764	1.6115	1.5281	1.3721	1.5652	1.7525	1.5761	1.553	1.6766	1.8687	1.8035	1.8827	1.9219	1.4071	1.546	1.6827	1.819	2.0627	1.2145	1.9187	1.6247	1.8436	1.7925	1.8344	1.9495	1.8909	1.884	1.8103
neg_6907	N-(1-Deoxy-1-fructosyl)isoleucine	292.139	0.8245	0.0288	1.8929	2.232	2.2917	1.7503	1.9319	2.0106	2.4537	1.5734	1.6435	0.7126	2.1406	2.2613	2.0353	1.8963	1.797	2.0855	2.2189	2.2674	2.014	0.7715	2.1814	2.0936	1.6419	1.741	2.2398	2.1034	2.0665	2.0882	2.109
neg_6923	Molybdopterin precursor Z	344.041	0.8125	0.0143	1.1589	1.3143	1.551	1.5438	1.5591	1.3267	2.1571	0.7592	1.7407	2.0689	1.9921	2.1839	1.333	1.8948	0.2138	1.8647	1.864	1.8721	0.5963	0.7699	1.9601	0.2247	1.5635	1.5815	1.9533	2.0179	1.9487	1.9612	2.0039
neg_6932	Erythronic acid	117.02	0.8125	0.0058	1.9118	3.3089	3.3648	2.3817	2.9558	2.7813	3.5091	3.1104	2.2113	2.1232	3.1711	3.2082	3.3695	2.2514	2.4027	3.4143	3.4778	3.4834	3.684	2.3641	3.4929	2.3547	3.23	3.2734	3.3848	3.3436	3.3342	3.3469	3.3295
neg_6934	Ethoxyacetic acid	149.045	0.8028	0.0066	0.8398	2.2059	1.9099	1.0548	1.4116	1.5378	2.3559	1.9854	1.1363	0.5162	2.2736	2.2342	2.2775	1.5487	1.5484	1.9819	2.0214	2.0483	2.4964	0.0181	1.9938	1.1111	1.7832	1.82	2.0674	2.0552	2.0595	2.0357	2.0764
neg_7049	6-O-Glucosylmaltose	549.168	0.6569	0.0071	1.9968	1.8693	2.737	2.1281	2.177	2.1579	3.1671	1.7076	2.1384	2.2307	3.1077	3.1424	1.7941	1.5448	1.3362	2.7984	2.8042	2.8297	2.2423	1.8904	3.0285	2.4786	2.4806	2.5664	2.9154	2.8703	2.8703	2.9098	2.8722

## Sheet: Table S4
Total differential metabolites
ID	Metabolite	M/Z	Mode	Retention time	RSD	Mass Error	CON_1	CON_2	CON_3	CON_4	CON_5	CON_6	LRPG_1	LRPG_2	LRPG_3	LRPG_4	LRPG_5	LRPG_6	MRPG_1	MRPG_2	MRPG_3	MRPG_4	MRPG_5	MRPG_6	HRPG_1	HRPG_2	HRPG_3	HRPG_4	HRPG_5	HRPG_6	QC_1	QC_2	QC_3	QC_4	QC_5
Lipids and lipid-like molecules
pos_720	LysoPE(0:0/14:0)	448.242	pos	7.4627	0.0474	-2.47511	1.9021	1.5031	1.6307	1.8878	1.9497	1.8821	2.2336	1.5358	2.7456	1.8952	1.6318	1.7804	0.986	2.0179	1.8888	2.0437	2.0146	1.7817	0.8315	1.3101	1.8104	1.7766	1.3609	1.1055	1.7534	1.6458	1.6243	1.5164	1.5922
pos_2104	10-hydroxy-(2E,8E)-decadien-4-ynoic Acid	222.112	pos	4.3997	0.0241	-2.5567	1.979	2.0149	2.0038	2.1915	2.1096	2.1606	2.1361	2.1278	2.386	1.9939	2.1751	2.2109	2.4299	2.5598	2.271	2.6787	2.6801	2.5893	1.9789	2.0262	2.4973	2.0706	2.0605	2.1162	2.3203	2.3826	2.3763	2.3393	2.4857
pos_2595	LysoPE(14:1(9Z)/0:0)	424.245	pos	7.0825	0.0043	-1.97295	2.4381	2.516	2.3384	2.6537	2.8132	2.7628	3.208	2.5259	3.4351	2.9357	2.8718	2.9481	2.3449	2.4964	2.8724	2.8434	2.6818	2.6049	2.0199	2.6966	1.9632	2.6264	2.4093	2.3547	2.8182	2.8396	2.8194	2.8259	2.8018
pos_3090	PS(14:0/24:1(15Z))	800.576	pos	9.8124	0.0414	-4.7028	2.1252	0.9343	0.9243	2.3103	1.7393	1.5823	2.3932	2.6121	2.4257	2.3916	2.0441	2.1713	2.3293	2.0566	2.4444	2.4985	1.6185	1.8316	0.9022	2.2358	0.9436	1.441	2.0394	1.8335	1.9389	1.9392	1.9781	2.1631	2.01
pos_4049	(3beta,17alpha,23S)-17,23-Epoxy-3,28,29-trihydroxy-27-norlanost-8-en-24-one	475.34	pos	8.9714	0.0358	-2.82336	2.7993	2.2539	2.2033	2.7294	2.4039	2.4383	1.6234	2.6376	1.082	1.8269	2.0842	2.1035	2.6233	2.1185	2.2685	2.2617	2.2948	2.2021	2.52	1.824	2.4529	2.3886	2.3906	2.2756	2.3798	2.1574	2.2412	2.2328	2.1646
pos_4178	Soyasapogenol E	421.345	pos	8.4321	0.0648	-3.38117	1.735	1.5848	0.2529	1.3946	1.698	0.273	1.7777	1.9179	2.083	1.6587	1.6767	1.73	1.7422	1.7845	1.7689	1.681	1.6531	1.5245	1.1864	1.5578	0.6717	1.1178	1.1847	1.1292	1.4592	1.5224	1.7293	1.659	1.6971
pos_4514	7(14)-Bisabolene-2,3,10,11-tetrol	255.195	pos	7.052	0.0222	-0.667641	1.0772	1.1211	1.3255	1.095	1.1644	1.2723	1.8244	1.7816	1.756	1.5565	1.6649	1.7428	1.8267	0.5726	1.5987	1.4933	1.5808	1.5333	1.3943	1.7522	0.6014	1.1322	1.5577	1.6133	1.5849	1.6379	1.67	1.6562	1.6936
pos_4520	24,25,26,27-Tetranor-23-oxo-hydroxyvitamin D3	341.245	pos	7.011	0.0197	-5.81627	0.9793	1.4182	1.5187	1.4265	1.3307	1.5507	1.4079	2.2144	1.919	2.2379	2.084	1.3879	1.1158	0.7937	1.4045	1.2442	1.3571	1.2032	1.5404	1.6301	2.0236	1.2906	1.8921	1.6199	1.3697	1.4342	1.4097	1.3611	1.4112
pos_4525	Gamma-Linolenic acid	261.221	pos	6.9904	0.0298	-1.97555	1.4087	1.3108	1.2085	1.6333	1.432	1.7252	1.84	1.623	1.6617	1.7358	1.7861	1.798	1.8188	1.4959	1.2914	1.6868	1.7967	1.7556	1.7983	1.5257	1.5797	1.6964	1.9212	1.968	1.8432	1.7792	1.6874	1.7283	1.7471
pos_5110	(Z)-3-Nonen-1-ol	165.126	pos	4.8325	0.0816	9.10839	1.2431	0.3161	0.3103	0.9599	1.0194	1.108	0.3497	0.2976	1.2456	0.5272	0.9835	1.3719	1.1387	1.6451	1.3724	1.3961	1.4285	1.487	0.9061	0.8876	1.4039	1.3209	1.0205	1.5031	1.3201	1.4608	1.1929	1.1665	1.2731
neg_1660	(R)-8-Acetoxycarvotanacetone	209.118	neg	3.7137	0.0424	-4.17274	0.7117	0.7154	0.7156	0.7287	0.7242	1.1089	1.9301	1.2104	0.6932	0.7023	1.5309	1.7064	1.6687	1.3101	0.7266	1.7571	1.8772	1.8909	0.708	0.7608	1.871	0.7492	1.1053	1.1811	1.7059	1.6297	1.5575	1.6054	1.5047
neg_3081	Isopersin	401.265	neg	8.1069	0.021	-5.97601	1.364	0.782	0.7822	1.5039	1.4078	0.9835	1.1478	1.5215	0.7591	1.2876	1.1615	1.4094	1.8129	1.5951	1.6137	1.8123	1.687	1.5231	1.3416	1.4669	1.1533	1.5957	1.5364	1.1661	1.441	1.4547	1.4816	1.451	1.389
neg_3124	(3beta,5alpha,6alpha,7alpha,22E,24R)-5,6-Epoxyergosta-8,14,22-triene-3,7-diol	471.309	neg	8.2614	0.0277	-7.10634	1.0305	1.3374	1.3434	1.3971	1.2964	1.3328	2.0932	1.3172	2.0393	1.4811	1.7883	1.8095	1.7025	1.3691	1.6979	1.4645	1.4058	1.3436	1.5028	1.6556	1.3677	1.4323	1.3916	1.5278	1.7071	1.6487	1.6936	1.5972	1.7263
neg_3130	Physalolactone B	499.302	neg	8.2768	0.048	-9.03547	1.7545	1.3446	1.0404	1.4362	1.6626	1.6101	0.9941	1.4742	0.489	1.0609	1.206	0.6665	2.1556	1.4723	1.4338	1.5045	1.608	1.6548	1.2356	0.9394	2.0375	1.7306	1.6128	1.7071	1.6782	1.6694	1.6228	1.5939	1.4642
neg_4399	3-Oxohexadecanoic acid	315.217	neg	9.9466	0.047	-2.52401	2.3324	2.0273	1.3924	1.9828	1.9835	1.7097	1.0032	1.2964	0.9466	1.3734	1.2058	1.3275	1.2807	1.3983	0.9837	0.9881	0.9891	1.137	1.8628	1.9802	0.9829	1.0129	1.6654	1.4251	1.5469	1.4516	1.4951	1.6332	1.4378
neg_5046	3-keto-Digoxigenin	775.436	neg	7.7971	0.0323	-8.25711	1.7266	1.6605	1.7513	1.7284	1.6134	1.652	1.6724	1.3226	0.7417	0.9591	1.0876	1.1414	1.5443	1.5598	1.4005	1.366	1.4084	1.3639	1.5767	1.5315	1.5722	1.56	1.6727	1.5904	1.5613	1.5436	1.5011	1.4205	1.5127
neg_5665	5-Hydroxyvalproic acid	159.102	neg	5.4968	0.0284	-1.85605	2.0167	1.519	1.4732	1.8733	1.8988	1.893	1.4579	1.6049	1.4826	1.5999	1.6091	1.6212	1.7979	2.051	1.7265	2.0393	1.9904	2.0707	2.0584	1.1105	1.8306	2.0931	1.9101	1.9231	1.9176	1.9483	1.9498	1.85	2.0201
neg_6096	6-Epi-7-isocucurbic acid glucoside	395.171	neg	4.4326	0.0131	5.04224	2.7193	2.3757	2.5088	2.7192	2.5537	2.7373	1.0158	2.7986	1.8552	2.0954	2.1405	2.0967	2.5017	2.2547	2.371	2.3418	2.3957	2.4955	2.3828	2.5106	2.4156	2.6731	2.4673	2.5464	2.4716	2.4362	2.4206	2.4219	2.373
Organoheterocyclic compounds
pos_1499	O-Methylcorypalline	240.149	pos	6.0026	0.0145	-3.02878	1.0004	2.1684	1.7539	1.9782	1.5248	1.0633	1.0906	1.0002	1.0051	1.014	1.015	1.0425	2.0464	2.3171	1.0378	2.2098	2.202	1.054	2.6399	1.6272	1.4988	1.9852	1.9265	1.6335	1.7732	1.7819	1.778	1.8094	1.7297
pos_1733	(+)-2,3-Dihydro-3-methyl-1H-pyrrole	125.107	pos	1.1848	0.0117	-2.2727	2.8446	3.7688	3.7026	3.4067	3.2173	2.9438	2.9571	2.5247	2.5703	2.9865	2.9976	2.9981	3.5658	3.2028	3.2593	3.3053	3.2787	2.4546	4.0619	3.6202	3.038	3.4717	3.5942	3.4405	3.3052	3.3129	3.3352	3.4112	3.3696
pos_6083	1-Pyrroline	111.092	pos	0.7777	0.0299	0.465872	1.248	2.5979	2.4285	2.0154	1.7372	1.6706	1.6123	0.9317	1.405	1.1723	1.7525	1.7466	2.7022	2.1175	1.8267	2.181	2.1641	1.8084	3.1249	2.2891	1.7461	2.2125	2.3664	2.1774	2.1812	2.213	2.1275	2.2878	2.1036
pos_6111	Urocanic acid	139.05	pos	0.7442	0.0097	0.348476	1.7912	1.6762	1.9071	1.8331	1.7857	1.7	2.1543	2.2294	1.8357	1.7411	2.1067	2.0714	2.0298	1.3615	1.3996	1.6227	1.5037	1.8735	1.1746	2.0836	1.6689	1.6825	1.8957	1.9607	1.912	1.9268	1.9041	1.8911	1.8725
neg_2221	1-Phenyl-6,7-dihydroxy-isochroman	287.092	neg	3.9409	0.0273	-0.655376	2.1029	2.5102	2.4158	2.1444	1.95	2.0802	1.9333	0.7863	1.8623	2.6126	1.8444	1.8873	1.5955	1.4411	1.6266	1.2678	0.8164	1.7306	2.3204	2.4215	1.968	2.1027	2.0327	1.9003	1.8259	1.8658	1.7444	1.8893	1.8533
Organic acids and derivatives
pos_1753	Arginyl-Proline	254.161	pos	1.4913	0.0175	-1.27636	0.5665	0.8308	0.5738	1.4297	1.7487	1.8841	2.3958	2.1038	1.359	0.6835	2.2044	2.4326	2.373	2.1436	2.0485	2.2633	2.1854	2.2321	0.522	0.5281	2.1549	1.3147	1.957	1.9597	2.1951	2.2617	2.2721	2.1725	2.2474
pos_1798	Isoleucyl-Lysine	242.186	pos	2.6698	0.0495	-2.25267	0.3675	0.3886	0.3819	0.3958	0.3739	0.9515	1.7976	1.4693	0.6888	0.3762	1.5546	1.5788	1.6591	1.3821	1.0234	1.5992	1.6054	1.6623	0.3674	0.3953	1.4737	0.3784	1.1857	1.134	1.5004	1.4711	1.5676	1.4545	1.3446
pos_5933	Histidinyl-Isoleucine	251.149	pos	1.5967	0.0491	-3.14119	1.3515	0.4314	0.4314	0.5946	1.3425	1.4242	1.7251	1.8195	1.6978	0.2901	1.7157	1.7809	1.8291	1.562	1.604	1.9594	1.8591	1.9214	0.2827	0.6482	1.7436	1.2976	1.7229	1.7204	1.768	1.6276	1.7014	1.7767	1.8866
neg_1867	Cis-2-Methylaconitate	187.024	neg	1.2364	0.0464	-2.38966	0.5218	0.525	0.5252	0.6463	0.8935	0.8583	1.4793	1.328	0.7195	0.5136	1.283	1.2142	1.2337	1.3168	0.7976	1.2782	1.4216	1.4909	0.5186	0.5647	1.4161	0.7486	1.017	1.0633	1.179	1.2844	1.2283	1.3526	1.2426
Organic oxygen compounds
pos_5144	O-Desmethylvenlafaxine glucuronide	376.176	pos	4.74	0.0414	1.18372	1.6082	0.9763	0.9662	1.7201	1.8531	1.8139	1.0329	1.9976	0.9486	0.9574	0.9583	1.0258	2.2496	2.196	1.1135	2.0089	2.0969	1.9819	0.9438	0.9864	2.2933	1.6028	1.9968	1.898	1.8868	1.7327	1.8745	1.9732	1.8559
neg_2057	(x)-1,2-Propanediol 1-O-b-D-glucopyranoside	219.087	neg	3.2508	0.0575	-2.42821	1.882	1.829	1.7901	1.8772	1.8181	1.9403	1.4098	1.4779	1.0603	1.9241	1.5171	1.6746	1.7065	1.9025	1.6347	1.8147	1.8241	1.8309	1.8476	1.8114	1.8223	2.0048	1.8909	1.8277	1.7303	1.7933	1.5447	1.8281	1.7728
neg_4496	Melibiose	387.114	neg	9.5655	0.0547	-2.56193	0.9809	1.577	1.6509	1.2155	0.9694	0.7028	1.6011	1.5593	1.4465	0.6917	1.5183	1.7143	1.8895	1.2034	1.0709	1.3661	1.8854	2.0046	1.9304	1.5006	2.1725	1.9326	1.799	1.8322	1.9371	1.9751	1.708	1.8634	1.9926
Phenylpropanoids and polyketides
neg_5756	Naringenin 5-rhamnoside	399.108	neg	5.2894	0.0298	-2.28465	1.1542	0.6202	0.6204	1.2186	1.4629	1.2729	1.6849	0.6082	0.6686	0.6078	1.8107	1.9942	1.6765	1.9882	1.1927	1.945	2.071	2.1	0.6133	0.6631	1.9587	0.6521	0.6637	1.0741	1.7271	1.6867	1.755	1.6506	1.798
neg_5944	Taxifolin 3-arabinoside	417.082	neg	4.7961	0.0065	-1.23358	1.5966	1.601	1.6013	1.9308	2.0993	2.2429	2.7067	2.1172	2.1795	1.5851	2.4534	2.5008	2.5581	2.5903	1.6485	2.6554	2.7254	2.7683	1.5921	1.6553	2.755	1.9542	2.4086	2.429	2.6034	2.5932	2.5949	2.5895	2.5548
neg_6434	Rutin	655.158	neg	3.6252	0.0123	9.98297	1.2923	1.0503	1.1172	0.6294	1.1667	1.3956	2.3336	1.161	1.2465	1.2299	2.4049	2.6071	1.0569	0.923	0.8793	1.2472	1.2402	1.4112	1.373	0.6044	0.5849	0.4353	1.0211	1.2092	2.1013	2.049	2.0851	2.0781	2.0309
Benzenoids
neg_4947	5-(10,13-Nonadecadienyl)-1,3-benzenediol	393.274	neg	8.1166	0.0226	-9.39318	0.5736	0.3424	0.3425	0.3514	0.3612	0.341	1.1902	0.6375	1.8455	0.3335	1.3483	1.56	1.2891	0.5281	0.4178	1.03	1.303	1.0625	0.4833	0.3736	0.9478	0.7834	1.148	0.8266	1.1988	1.1647	1.1231	1.1362	1.161
Hydrocarbon derivatives
neg_5720	(R)-11,12,13-Trinor-1(5),6,9-guaiatrien-8-one	219.102	neg	5.3662	0.0282	-3.49291	0.4361	0.439	0.4392	0.4496	0.5183	1.1254	2.0648	1.459	0.9067	0.4287	1.7627	1.814	1.6621	1.4359	0.9116	1.866	1.7421	1.7749	0.4333	0.4752	1.8163	0.4659	1.3534	1.5223	1.8022	1.6845	1.7582	1.6943	1.6781
Nucleosides, nucleotides, and analogues
neg_1997	5-Fluorouridine	243.045	neg	2.9804	0.0204	9.34361	1.6049	1.3538	1.3779	1.1058	1.2338	1.0884	2.0489	1.7307	1.8242	1.4426	1.8081	1.9002	1.9653	1.9155	1.5516	1.8865	1.7705	2.1313	1.426	1.5043	1.9814	1.6005	1.6773	1.909	2.0031	1.9362	2.047	1.9443	1.9866
Unclassified
pos_2575	1alpha,25-dihydroxy-11alpha-[(1R)-oxiranyl]vitamin D3	459.346	pos	6.9699	0.03	-2.87093	1.1488	1.7298	1.7208	1.557	1.5465	1.6648	2.683	1.7481	2.7299	1.942	2.3011	2.3158	1.7818	1.4273	2.2166	1.8969	1.8862	1.8677	1.7357	2.2581	1.1924	1.7857	1.8524	1.939	2.1082	2.116	1.9565	2.015	2.0887
pos_4196	PE(17:1(9Z)/0:0)	466.292	pos	8.36	0.0293	-1.11051	2.2362	1.9623	1.7561	1.8856	2.0904	1.8219	2.1363	2.2308	2.6109	2.0221	2.339	2.1318	1.9946	1.9316	2.2071	2.154	2.0163	1.9839	1.8582	1.9616	1.5115	2.0092	1.9262	1.7446	2.1042	2.1202	2.1879	2.0301	2.2031
pos_4965	8-Isoquinoline methanamine (hydrochloride)	158.096	pos	5.3081	0.0174	-4.36799	1.3541	2.5688	2.4161	2.2762	1.9857	1.588	1.241	0.691	0.6954	1.6719	1.7045	1.8762	2.5745	2.6403	1.7647	2.5968	2.5408	1.3089	2.8945	2.2068	1.9955	2.4265	2.4892	2.0993	2.2265	2.2156	2.3239	2.2529	2.229
pos_5973	B-D-Glucopyranosiduronic acid	344.135	pos	1.0982	0.0242	2.15276	0.702	0.631	0.3421	1.703	1.2771	1.5162	2.3663	1.4563	1.0154	0.7833	1.9317	1.9817	2.1732	1.9303	1.9384	2.1232	1.9473	1.9305	0.7621	0.4583	1.8029	1.2169	1.4824	1.1566	1.8866	1.936	2.0224	1.9317	1.904
neg_2213	N-Acetyl-DL-tryptophan	245.093	neg	3.9098	0.0125	-1.39477	0.0073	0.0074	0.0074	0.0077	1.2313	1.564	2.8913	2.1988	1.5829	0.0071	2.7391	2.7817	2.5657	1.8119	1.6955	2.3503	2.41	2.4166	0.0073	0.0084	2.4008	0.7391	2.0485	2.1275	2.5401	2.536	2.4658	2.5056	2.5546
neg_4539	Prostaglandin D1 Alcohol	339.253	neg	9.4733	0.068	-2.49116	1.4652	0.905	0.5964	1.4949	1.3205	0.8172	1.4975	1.5434	1.6418	0.8603	1.0736	1.6071	2.0017	1.5265	1.8275	1.2689	1.8845	1.479	1.3664	1.6068	1.529	1.6998	1.8525	1.4091	1.6753	1.7772	1.5196	1.4763	1.6713
CON vs. LRPG
Metabolite	M/Z	Mode	Retention time	VIP	FC(CON/LRPG)	P_value	FDR
N-Acetyl-DL-tryptophan	245.093	neg	3.9098	3.7587	0.2316	0.01607	0.3169
3-Oxohexadecanoic acid	315.217	neg	9.94655	2.7782	1.5982	0.0007555	0.165
1alpha,25-dihydroxy-11alpha-[(1R)-oxiranyl]vitamin D3	459.346	pos	6.96985	2.768	0.6826	0.002616	0.2019
(R)-11,12,13-Trinor-1(5),6,9-guaiatrien-8-one	219.102	neg	5.36625	2.7574	0.404	0.01293	0.3098
5-(10,13-Nonadecadienyl)-1,3-benzenediol	393.274	neg	8.1166	2.6465	0.3343	0.008624	0.2914
Isoleucyl-Lysine	242.186	pos	2.66977	2.6412	0.383	0.01222	0.3098
7(14)-Bisabolene-2,3,10,11-tetrol	255.195	pos	7.05202	2.5769	0.6833	2.378e-06	0.02419
PS(14:0/24:1(15Z))	800.576	pos	9.81235	2.4566	0.685	0.01513	0.3138
Rutin	655.158	neg	3.62523	2.3776	0.6057	0.03658	0.3594
8-Isoquinoline methanamine (hydrochloride)	158.096	pos	5.30812	2.3306	1.5468	0.03285	0.3526
3-keto-Digoxigenin	775.436	neg	7.79713	2.312	1.4636	0.002351	0.2012
6-Epi-7-isocucurbic acid glucoside	395.171	neg	4.43262	2.2688	1.301	0.03278	0.3526
5-Fluorouridine	243.045	neg	2.98035	2.2659	0.7221	0.00144	0.1854
(3beta,17alpha,23S)-17,23-Epoxy-3,28,29-trihydroxy-27-norlanost-8-en-24-one	475.34	pos	8.9714	2.2	1.3053	0.03412	0.3577
(3beta,5alpha,6alpha,7alpha,22E,24R)-5,6-Epoxyergosta-8,14,22-triene-3,7-diol	471.309	neg	8.26142	2.1478	0.735	0.006441	0.2663
24,25,26,27-Tetranor-23-oxo-hydroxyvitamin D3	341.245	pos	7.01102	2.1115	0.7312	0.01826	0.3196
O-Methylcorypalline	240.149	pos	6.00257	2.0841	1.5389	0.0178	0.3195
Physalolactone B	499.302	neg	8.27678	2.0075	1.5023	0.0213	0.3276
CON vs. MRPG
Metabolite	M/Z	Mode	Retention time	VIP	FC(CON/MRPG)	P_value	FDR
N-Acetyl-DL-tryptophan	245.093	neg	3.9098	3.5814	0.2133	0.0003728	0.03141
Isoleucyl-Lysine	242.186	pos	2.66977	2.7723	0.32	2.749e-05	0.01791
Arginyl-Proline	254.161	pos	1.49127	2.7197	0.5308	0.001778	0.05063
(R)-11,12,13-Trinor-1(5),6,9-guaiatrien-8-one	219.102	neg	5.36625	2.7089	0.3629	0.0002722	0.02844
1-Phenyl-6,7-dihydroxy-isochroman	287.092	neg	3.94085	2.379	1.5577	0.0006671	0.04063
Histidinyl-Isoleucine	251.149	pos	1.59668	2.3209	0.5195	0.002258	0.054
3-Oxohexadecanoic acid	315.217	neg	9.94655	2.2816	1.6873	0.0004018	0.03218
Naringenin 5-rhamnoside	399.108	neg	5.2894	2.2793	0.5785	0.003427	0.06202
(R)-8-Acetoxycarvotanacetone	209.118	neg	3.7137	2.2788	0.5098	0.003125	0.06036
Taxifolin 3-arabinoside	417.082	neg	4.7961	2.1028	0.7407	0.01108	0.09031
Cis-2-Methylaconitate	187.024	neg	1.23637	2.0863	0.5268	0.000649	0.04025
B-D-Glucopyranosiduronic acid	344.135	pos		2.6424	0.5127	0.001554	0.0506
CON vs. HRPG
Metabolite	M/Z	Mode	Retention time	VIP	FC(CON/HRPG)	P_value	FDR
Melibiose	387.114	neg	9.56552	2.9437	0.6357	0.003236	0.3014
LysoPE(0:0/14:0)	448.242	pos	7.46265	2.6699	1.3126	0.03239	0.507
Prostaglandin D1 Alcohol	339.253	neg	9.47333	2.0147	0.6975	0.01901	0.4452
Gamma-Linolenic acid	261.221	pos	6.99035	2.0099	0.8312	0.02116	0.4521
LRPG vs. MRPG
Metabolite	M/Z	Mode	Retention time	VIP	FC(LRPG/MRPG)	P_value	FDR
8-Isoquinoline methanamine (hydrochloride)	158.096	pos	5.30812	3.2066	0.5867	0.01466	0.3833
24,25,26,27-Tetranor-23-oxo-hydroxyvitamin D3	341.245	pos	7.01102	2.9611	1.5809	0.003505	0.3149
O-Methylcorypalline	240.149	pos	6.00257	2.9469	0.5676	0.009529	0.3658
1-Pyrroline	111.092	pos	0.777717	2.7783	0.6737	0.004298	0.3149
O-Desmethylvenlafaxine glucuronide	376.176	pos	4.73998	2.7074	0.594	0.008388	0.3648
(Z)-3-Nonen-1-ol	165.126	pos	4.83247	2.6189	0.5641	0.01237	0.3695
Physalolactone B	499.302	neg	8.27678	2.4117	0.5994	0.00485	0.3246
Rutin	655.158	neg	3.62523	2.3731	1.6261	0.0364	0.4687
Isopersin	401.265	neg	8.10687	2.2308	0.7252	0.00312	0.3149
5-Hydroxyvalproic acid	159.102	neg	5.4968	2.198	0.8032	0.0001857	0.1259
Urocanic acid	139.05	pos	0.744217	2.1482	1.2396	0.01568	0.3888
10-hydroxy-(2E,8E)-decadien-4-ynoic Acid	222.112	pos	4.39967	2.0607	0.8568	0.001424	0.284
LRPG vs. HRPG
Metabolite	M/Z	Mode	Retention time	VIP	FC(LRPG/HRPG)	P_value	FDR
8-Isoquinoline methanamine (hydrochloride)	158.096	pos	5.30812	3.694	0.5582	0.002066	0.226
O-Methylcorypalline	240.149	pos	6.00257	3.5097	0.5454	0.0005028	0.1827
Rutin	655.158	neg	3.62523	3.4027	2.1015	0.01335	0.3395
1-Pyrroline	111.092	pos	0.777717	3.355	0.6197	0.003135	0.2415
(+)-2,3-Dihydro-3-methyl-1H-pyrrole	125.107	pos	1.18485	3.0529	0.8024	0.001652	0.2217
Soyasapogenol E	421.345	pos	8.4321	3.0522	1.5837	0.0005389	0.183
PS(14:0/24:1(15Z))	800.576	pos	9.81235	2.9718	1.4943	0.01004	0.3149
LysoPE(14:1(9Z)/0:0)	424.245	pos	7.08252	2.8733	1.2738	0.004591	0.2658
LysoPE(0:0/14:0)	448.242	pos	7.46265	2.5569	1.4422	0.03083	0.4173
Physalolactone B	499.302	neg	8.27678	2.4723	0.6359	0.02691	0.3966
3-keto-Digoxigenin	775.436	neg	7.79713	2.3194	0.7285	0.008566	0.3052
PE(17:1(9Z)/0:0)	466.292	pos	8.36003	2.281	1.2234	0.004709	0.2658
1alpha,25-dihydroxy-11alpha-[(1R)-oxiranyl]vitamin D3	459.346	pos	6.96985	2.2471	1.2748	0.04371	0.4796
Melibiose	387.114	neg	9.56552	2.1889	0.7641	0.03106	0.4179
(x)-1,2-Propanediol 1-O-b-D-glucopyranoside	219.087	neg	3.25075	2.0545	0.8093	0.0145	0.348
MRPG vs. HRPG
Metabolite	M/Z	Mode	Retention time	VIP	FC(MRPG/HRPG)	P_value	FDR
Naringenin 5-rhamnoside	399.108	neg	5.2894	2.8177	1.9509	0.006176	0.1819
1-Phenyl-6,7-dihydroxy-isochroman	287.092	neg	3.94085	2.6554	0.6653	0.001243	0.127
Arginyl-Proline	254.161	pos	1.49127	2.4348	1.5704	0.02528	0.2331
Isoleucyl-Lysine	242.186	pos	2.66977	2.3033	1.8106	0.01509	0.2051
Soyasapogenol E	421.345	pos	8.4321	2.2751	1.4829	0.001102	0.127
24,25,26,27-Tetranor-23-oxo-hydroxyvitamin D3	341.245	pos	7.01102	2.0231	0.7119	0.006181	0.1819
B-D-Glucopyranosiduronic acid	344.135	pos	1.09818	2.8807	1.7498	0.001695	0.1336
