# Supplementary material for: Ruminal Degradation of Rumen-Protected Glucose Influences the Ruminal Microbiota and Metabolites in Early-Lactation Dairy Cows
Source: Appl Environ Microbiol. 2021 Jan 4;87(2):e01908-20. doi: 10.1128/AEM.01908-20 (PMC7783353; doi:10.1128/AEM.01908-20)
Supplement: Supplemental file 3 [file AEM.01908-20-sd003.xlsx]

## Sheet: Total differential metabolites
Total differential metabolites
ID	Metabolite	M/Z	Mode	Retention time	RSD	Mass Error	CON_1	CON_2	CON_3	CON_4	CON_5	CON_6	LRPG_1	LRPG_2	LRPG_3	LRPG_4	LRPG_5	LRPG_6	MRPG_1	MRPG_2	MRPG_3	MRPG_4	MRPG_5	MRPG_6	HRPG_1	HRPG_2	HRPG_3	HRPG_4	HRPG_5	HRPG_6	QC_1	QC_2	QC_3	QC_4	QC_5
Lipids and lipid-like molecules
pos_720	LysoPE(0:0/14:0)	448.242	pos	7.4627	0.0474	-2.47511	1.9021	1.5031	1.6307	1.8878	1.9497	1.8821	2.2336	1.5358	2.7456	1.8952	1.6318	1.7804	0.986	2.0179	1.8888	2.0437	2.0146	1.7817	0.8315	1.3101	1.8104	1.7766	1.3609	1.1055	1.7534	1.6458	1.6243	1.5164	1.5922
pos_2104	10-hydroxy-(2E,8E)-decadien-4-ynoic Acid	222.112	pos	4.3997	0.0241	-2.5567	1.979	2.0149	2.0038	2.1915	2.1096	2.1606	2.1361	2.1278	2.386	1.9939	2.1751	2.2109	2.4299	2.5598	2.271	2.6787	2.6801	2.5893	1.9789	2.0262	2.4973	2.0706	2.0605	2.1162	2.3203	2.3826	2.3763	2.3393	2.4857
pos_2595	LysoPE(14:1(9Z)/0:0)	424.245	pos	7.0825	0.0043	-1.97295	2.4381	2.516	2.3384	2.6537	2.8132	2.7628	3.208	2.5259	3.4351	2.9357	2.8718	2.9481	2.3449	2.4964	2.8724	2.8434	2.6818	2.6049	2.0199	2.6966	1.9632	2.6264	2.4093	2.3547	2.8182	2.8396	2.8194	2.8259	2.8018
pos_3090	PS(14:0/24:1(15Z))	800.576	pos	9.8124	0.0414	-4.7028	2.1252	0.9343	0.9243	2.3103	1.7393	1.5823	2.3932	2.6121	2.4257	2.3916	2.0441	2.1713	2.3293	2.0566	2.4444	2.4985	1.6185	1.8316	0.9022	2.2358	0.9436	1.441	2.0394	1.8335	1.9389	1.9392	1.9781	2.1631	2.01
pos_4049	(3beta,17alpha,23S)-17,23-Epoxy-3,28,29-trihydroxy-27-norlanost-8-en-24-one	475.34	pos	8.9714	0.0358	-2.82336	2.7993	2.2539	2.2033	2.7294	2.4039	2.4383	1.6234	2.6376	1.082	1.8269	2.0842	2.1035	2.6233	2.1185	2.2685	2.2617	2.2948	2.2021	2.52	1.824	2.4529	2.3886	2.3906	2.2756	2.3798	2.1574	2.2412	2.2328	2.1646
pos_4178	Soyasapogenol E	421.345	pos	8.4321	0.0648	-3.38117	1.735	1.5848	0.2529	1.3946	1.698	0.273	1.7777	1.9179	2.083	1.6587	1.6767	1.73	1.7422	1.7845	1.7689	1.681	1.6531	1.5245	1.1864	1.5578	0.6717	1.1178	1.1847	1.1292	1.4592	1.5224	1.7293	1.659	1.6971
pos_4514	7(14)-Bisabolene-2,3,10,11-tetrol	255.195	pos	7.052	0.0222	-0.667641	1.0772	1.1211	1.3255	1.095	1.1644	1.2723	1.8244	1.7816	1.756	1.5565	1.6649	1.7428	1.8267	0.5726	1.5987	1.4933	1.5808	1.5333	1.3943	1.7522	0.6014	1.1322	1.5577	1.6133	1.5849	1.6379	1.67	1.6562	1.6936
pos_4520	24,25,26,27-Tetranor-23-oxo-hydroxyvitamin D3	341.245	pos	7.011	0.0197	-5.81627	0.9793	1.4182	1.5187	1.4265	1.3307	1.5507	1.4079	2.2144	1.919	2.2379	2.084	1.3879	1.1158	0.7937	1.4045	1.2442	1.3571	1.2032	1.5404	1.6301	2.0236	1.2906	1.8921	1.6199	1.3697	1.4342	1.4097	1.3611	1.4112
pos_4525	Gamma-Linolenic acid	261.221	pos	6.9904	0.0298	-1.97555	1.4087	1.3108	1.2085	1.6333	1.432	1.7252	1.84	1.623	1.6617	1.7358	1.7861	1.798	1.8188	1.4959	1.2914	1.6868	1.7967	1.7556	1.7983	1.5257	1.5797	1.6964	1.9212	1.968	1.8432	1.7792	1.6874	1.7283	1.7471
pos_5110	(Z)-3-Nonen-1-ol	165.126	pos	4.8325	0.0816	9.10839	1.2431	0.3161	0.3103	0.9599	1.0194	1.108	0.3497	0.2976	1.2456	0.5272	0.9835	1.3719	1.1387	1.6451	1.3724	1.3961	1.4285	1.487	0.9061	0.8876	1.4039	1.3209	1.0205	1.5031	1.3201	1.4608	1.1929	1.1665	1.2731
neg_1660	(R)-8-Acetoxycarvotanacetone	209.118	neg	3.7137	0.0424	-4.17274	0.7117	0.7154	0.7156	0.7287	0.7242	1.1089	1.9301	1.2104	0.6932	0.7023	1.5309	1.7064	1.6687	1.3101	0.7266	1.7571	1.8772	1.8909	0.708	0.7608	1.871	0.7492	1.1053	1.1811	1.7059	1.6297	1.5575	1.6054	1.5047
neg_3081	Isopersin	401.265	neg	8.1069	0.021	-5.97601	1.364	0.782	0.7822	1.5039	1.4078	0.9835	1.1478	1.5215	0.7591	1.2876	1.1615	1.4094	1.8129	1.5951	1.6137	1.8123	1.687	1.5231	1.3416	1.4669	1.1533	1.5957	1.5364	1.1661	1.441	1.4547	1.4816	1.451	1.389
neg_3124	(3beta,5alpha,6alpha,7alpha,22E,24R)-5,6-Epoxyergosta-8,14,22-triene-3,7-diol	471.309	neg	8.2614	0.0277	-7.10634	1.0305	1.3374	1.3434	1.3971	1.2964	1.3328	2.0932	1.3172	2.0393	1.4811	1.7883	1.8095	1.7025	1.3691	1.6979	1.4645	1.4058	1.3436	1.5028	1.6556	1.3677	1.4323	1.3916	1.5278	1.7071	1.6487	1.6936	1.5972	1.7263
neg_3130	Physalolactone B	499.302	neg	8.2768	0.048	-9.03547	1.7545	1.3446	1.0404	1.4362	1.6626	1.6101	0.9941	1.4742	0.489	1.0609	1.206	0.6665	2.1556	1.4723	1.4338	1.5045	1.608	1.6548	1.2356	0.9394	2.0375	1.7306	1.6128	1.7071	1.6782	1.6694	1.6228	1.5939	1.4642
neg_4399	3-Oxohexadecanoic acid	315.217	neg	9.9466	0.047	-2.52401	2.3324	2.0273	1.3924	1.9828	1.9835	1.7097	1.0032	1.2964	0.9466	1.3734	1.2058	1.3275	1.2807	1.3983	0.9837	0.9881	0.9891	1.137	1.8628	1.9802	0.9829	1.0129	1.6654	1.4251	1.5469	1.4516	1.4951	1.6332	1.4378
neg_5046	3-keto-Digoxigenin	775.436	neg	7.7971	0.0323	-8.25711	1.7266	1.6605	1.7513	1.7284	1.6134	1.652	1.6724	1.3226	0.7417	0.9591	1.0876	1.1414	1.5443	1.5598	1.4005	1.366	1.4084	1.3639	1.5767	1.5315	1.5722	1.56	1.6727	1.5904	1.5613	1.5436	1.5011	1.4205	1.5127
neg_5665	5-Hydroxyvalproic acid	159.102	neg	5.4968	0.0284	-1.85605	2.0167	1.519	1.4732	1.8733	1.8988	1.893	1.4579	1.6049	1.4826	1.5999	1.6091	1.6212	1.7979	2.051	1.7265	2.0393	1.9904	2.0707	2.0584	1.1105	1.8306	2.0931	1.9101	1.9231	1.9176	1.9483	1.9498	1.85	2.0201
neg_6096	6-Epi-7-isocucurbic acid glucoside	395.171	neg	4.4326	0.0131	5.04224	2.7193	2.3757	2.5088	2.7192	2.5537	2.7373	1.0158	2.7986	1.8552	2.0954	2.1405	2.0967	2.5017	2.2547	2.371	2.3418	2.3957	2.4955	2.3828	2.5106	2.4156	2.6731	2.4673	2.5464	2.4716	2.4362	2.4206	2.4219	2.373
Organoheterocyclic compounds
pos_1499	O-Methylcorypalline	240.149	pos	6.0026	0.0145	-3.02878	1.0004	2.1684	1.7539	1.9782	1.5248	1.0633	1.0906	1.0002	1.0051	1.014	1.015	1.0425	2.0464	2.3171	1.0378	2.2098	2.202	1.054	2.6399	1.6272	1.4988	1.9852	1.9265	1.6335	1.7732	1.7819	1.778	1.8094	1.7297
pos_1733	(+)-2,3-Dihydro-3-methyl-1H-pyrrole	125.107	pos	1.1848	0.0117	-2.2727	2.8446	3.7688	3.7026	3.4067	3.2173	2.9438	2.9571	2.5247	2.5703	2.9865	2.9976	2.9981	3.5658	3.2028	3.2593	3.3053	3.2787	2.4546	4.0619	3.6202	3.038	3.4717	3.5942	3.4405	3.3052	3.3129	3.3352	3.4112	3.3696
pos_6083	1-Pyrroline	111.092	pos	0.7777	0.0299	0.465872	1.248	2.5979	2.4285	2.0154	1.7372	1.6706	1.6123	0.9317	1.405	1.1723	1.7525	1.7466	2.7022	2.1175	1.8267	2.181	2.1641	1.8084	3.1249	2.2891	1.7461	2.2125	2.3664	2.1774	2.1812	2.213	2.1275	2.2878	2.1036
pos_6111	Urocanic acid	139.05	pos	0.7442	0.0097	0.348476	1.7912	1.6762	1.9071	1.8331	1.7857	1.7	2.1543	2.2294	1.8357	1.7411	2.1067	2.0714	2.0298	1.3615	1.3996	1.6227	1.5037	1.8735	1.1746	2.0836	1.6689	1.6825	1.8957	1.9607	1.912	1.9268	1.9041	1.8911	1.8725
neg_2221	1-Phenyl-6,7-dihydroxy-isochroman	287.092	neg	3.9409	0.0273	-0.655376	2.1029	2.5102	2.4158	2.1444	1.95	2.0802	1.9333	0.7863	1.8623	2.6126	1.8444	1.8873	1.5955	1.4411	1.6266	1.2678	0.8164	1.7306	2.3204	2.4215	1.968	2.1027	2.0327	1.9003	1.8259	1.8658	1.7444	1.8893	1.8533
Organic acids and derivatives
pos_1753	Arginyl-Proline	254.161	pos	1.4913	0.0175	-1.27636	0.5665	0.8308	0.5738	1.4297	1.7487	1.8841	2.3958	2.1038	1.359	0.6835	2.2044	2.4326	2.373	2.1436	2.0485	2.2633	2.1854	2.2321	0.522	0.5281	2.1549	1.3147	1.957	1.9597	2.1951	2.2617	2.2721	2.1725	2.2474
pos_1798	Isoleucyl-Lysine	242.186	pos	2.6698	0.0495	-2.25267	0.3675	0.3886	0.3819	0.3958	0.3739	0.9515	1.7976	1.4693	0.6888	0.3762	1.5546	1.5788	1.6591	1.3821	1.0234	1.5992	1.6054	1.6623	0.3674	0.3953	1.4737	0.3784	1.1857	1.134	1.5004	1.4711	1.5676	1.4545	1.3446
pos_5933	Histidinyl-Isoleucine	251.149	pos	1.5967	0.0491	-3.14119	1.3515	0.4314	0.4314	0.5946	1.3425	1.4242	1.7251	1.8195	1.6978	0.2901	1.7157	1.7809	1.8291	1.562	1.604	1.9594	1.8591	1.9214	0.2827	0.6482	1.7436	1.2976	1.7229	1.7204	1.768	1.6276	1.7014	1.7767	1.8866
neg_1867	Cis-2-Methylaconitate	187.024	neg	1.2364	0.0464	-2.38966	0.5218	0.525	0.5252	0.6463	0.8935	0.8583	1.4793	1.328	0.7195	0.5136	1.283	1.2142	1.2337	1.3168	0.7976	1.2782	1.4216	1.4909	0.5186	0.5647	1.4161	0.7486	1.017	1.0633	1.179	1.2844	1.2283	1.3526	1.2426
Organic oxygen compounds
pos_5144	O-Desmethylvenlafaxine glucuronide	376.176	pos	4.74	0.0414	1.18372	1.6082	0.9763	0.9662	1.7201	1.8531	1.8139	1.0329	1.9976	0.9486	0.9574	0.9583	1.0258	2.2496	2.196	1.1135	2.0089	2.0969	1.9819	0.9438	0.9864	2.2933	1.6028	1.9968	1.898	1.8868	1.7327	1.8745	1.9732	1.8559
neg_2057	(x)-1,2-Propanediol 1-O-b-D-glucopyranoside	219.087	neg	3.2508	0.0575	-2.42821	1.882	1.829	1.7901	1.8772	1.8181	1.9403	1.4098	1.4779	1.0603	1.9241	1.5171	1.6746	1.7065	1.9025	1.6347	1.8147	1.8241	1.8309	1.8476	1.8114	1.8223	2.0048	1.8909	1.8277	1.7303	1.7933	1.5447	1.8281	1.7728
neg_4496	Melibiose	387.114	neg	9.5655	0.0547	-2.56193	0.9809	1.577	1.6509	1.2155	0.9694	0.7028	1.6011	1.5593	1.4465	0.6917	1.5183	1.7143	1.8895	1.2034	1.0709	1.3661	1.8854	2.0046	1.9304	1.5006	2.1725	1.9326	1.799	1.8322	1.9371	1.9751	1.708	1.8634	1.9926
Phenylpropanoids and polyketides
neg_5756	Naringenin 5-rhamnoside	399.108	neg	5.2894	0.0298	-2.28465	1.1542	0.6202	0.6204	1.2186	1.4629	1.2729	1.6849	0.6082	0.6686	0.6078	1.8107	1.9942	1.6765	1.9882	1.1927	1.945	2.071	2.1	0.6133	0.6631	1.9587	0.6521	0.6637	1.0741	1.7271	1.6867	1.755	1.6506	1.798
neg_5944	Taxifolin 3-arabinoside	417.082	neg	4.7961	0.0065	-1.23358	1.5966	1.601	1.6013	1.9308	2.0993	2.2429	2.7067	2.1172	2.1795	1.5851	2.4534	2.5008	2.5581	2.5903	1.6485	2.6554	2.7254	2.7683	1.5921	1.6553	2.755	1.9542	2.4086	2.429	2.6034	2.5932	2.5949	2.5895	2.5548
neg_6434	Rutin	655.158	neg	3.6252	0.0123	9.98297	1.2923	1.0503	1.1172	0.6294	1.1667	1.3956	2.3336	1.161	1.2465	1.2299	2.4049	2.6071	1.0569	0.923	0.8793	1.2472	1.2402	1.4112	1.373	0.6044	0.5849	0.4353	1.0211	1.2092	2.1013	2.049	2.0851	2.0781	2.0309
Benzenoids
neg_4947	5-(10,13-Nonadecadienyl)-1,3-benzenediol	393.274	neg	8.1166	0.0226	-9.39318	0.5736	0.3424	0.3425	0.3514	0.3612	0.341	1.1902	0.6375	1.8455	0.3335	1.3483	1.56	1.2891	0.5281	0.4178	1.03	1.303	1.0625	0.4833	0.3736	0.9478	0.7834	1.148	0.8266	1.1988	1.1647	1.1231	1.1362	1.161
Hydrocarbon derivatives
neg_5720	(R)-11,12,13-Trinor-1(5),6,9-guaiatrien-8-one	219.102	neg	5.3662	0.0282	-3.49291	0.4361	0.439	0.4392	0.4496	0.5183	1.1254	2.0648	1.459	0.9067	0.4287	1.7627	1.814	1.6621	1.4359	0.9116	1.866	1.7421	1.7749	0.4333	0.4752	1.8163	0.4659	1.3534	1.5223	1.8022	1.6845	1.7582	1.6943	1.6781
Nucleosides, nucleotides, and analogues
neg_1997	5-Fluorouridine	243.045	neg	2.9804	0.0204	9.34361	1.6049	1.3538	1.3779	1.1058	1.2338	1.0884	2.0489	1.7307	1.8242	1.4426	1.8081	1.9002	1.9653	1.9155	1.5516	1.8865	1.7705	2.1313	1.426	1.5043	1.9814	1.6005	1.6773	1.909	2.0031	1.9362	2.047	1.9443	1.9866
Unclassified
pos_2575	1alpha,25-dihydroxy-11alpha-[(1R)-oxiranyl]vitamin D3	459.346	pos	6.9699	0.03	-2.87093	1.1488	1.7298	1.7208	1.557	1.5465	1.6648	2.683	1.7481	2.7299	1.942	2.3011	2.3158	1.7818	1.4273	2.2166	1.8969	1.8862	1.8677	1.7357	2.2581	1.1924	1.7857	1.8524	1.939	2.1082	2.116	1.9565	2.015	2.0887
pos_4196	PE(17:1(9Z)/0:0)	466.292	pos	8.36	0.0293	-1.11051	2.2362	1.9623	1.7561	1.8856	2.0904	1.8219	2.1363	2.2308	2.6109	2.0221	2.339	2.1318	1.9946	1.9316	2.2071	2.154	2.0163	1.9839	1.8582	1.9616	1.5115	2.0092	1.9262	1.7446	2.1042	2.1202	2.1879	2.0301	2.2031
pos_4965	8-Isoquinoline methanamine (hydrochloride)	158.096	pos	5.3081	0.0174	-4.36799	1.3541	2.5688	2.4161	2.2762	1.9857	1.588	1.241	0.691	0.6954	1.6719	1.7045	1.8762	2.5745	2.6403	1.7647	2.5968	2.5408	1.3089	2.8945	2.2068	1.9955	2.4265	2.4892	2.0993	2.2265	2.2156	2.3239	2.2529	2.229
pos_5973	B-D-Glucopyranosiduronic acid	344.135	pos	1.0982	0.0242	2.15276	0.702	0.631	0.3421	1.703	1.2771	1.5162	2.3663	1.4563	1.0154	0.7833	1.9317	1.9817	2.1732	1.9303	1.9384	2.1232	1.9473	1.9305	0.7621	0.4583	1.8029	1.2169	1.4824	1.1566	1.8866	1.936	2.0224	1.9317	1.904
neg_2213	N-Acetyl-DL-tryptophan	245.093	neg	3.9098	0.0125	-1.39477	0.0073	0.0074	0.0074	0.0077	1.2313	1.564	2.8913	2.1988	1.5829	0.0071	2.7391	2.7817	2.5657	1.8119	1.6955	2.3503	2.41	2.4166	0.0073	0.0084	2.4008	0.7391	2.0485	2.1275	2.5401	2.536	2.4658	2.5056	2.5546
neg_4539	Prostaglandin D1 Alcohol	339.253	neg	9.4733	0.068	-2.49116	1.4652	0.905	0.5964	1.4949	1.3205	0.8172	1.4975	1.5434	1.6418	0.8603	1.0736	1.6071	2.0017	1.5265	1.8275	1.2689	1.8845	1.479	1.3664	1.6068	1.529	1.6998	1.8525	1.4091	1.6753	1.7772	1.5196	1.4763	1.6713
CON vs. LRPG
Metabolite	M/Z	Mode	Retention time	VIP	FC(CON/LRPG)	P_value	FDR
N-Acetyl-DL-tryptophan	245.093	neg	3.9098	3.7587	0.2316	0.01607	0.3169
3-Oxohexadecanoic acid	315.217	neg	9.94655	2.7782	1.5982	0.0007555	0.165
1alpha,25-dihydroxy-11alpha-[(1R)-oxiranyl]vitamin D3	459.346	pos	6.96985	2.768	0.6826	0.002616	0.2019
(R)-11,12,13-Trinor-1(5),6,9-guaiatrien-8-one	219.102	neg	5.36625	2.7574	0.404	0.01293	0.3098
5-(10,13-Nonadecadienyl)-1,3-benzenediol	393.274	neg	8.1166	2.6465	0.3343	0.008624	0.2914
Isoleucyl-Lysine	242.186	pos	2.66977	2.6412	0.383	0.01222	0.3098
7(14)-Bisabolene-2,3,10,11-tetrol	255.195	pos	7.05202	2.5769	0.6833	2.378e-06	0.02419
PS(14:0/24:1(15Z))	800.576	pos	9.81235	2.4566	0.685	0.01513	0.3138
Rutin	655.158	neg	3.62523	2.3776	0.6057	0.03658	0.3594
8-Isoquinoline methanamine (hydrochloride)	158.096	pos	5.30812	2.3306	1.5468	0.03285	0.3526
3-keto-Digoxigenin	775.436	neg	7.79713	2.312	1.4636	0.002351	0.2012
6-Epi-7-isocucurbic acid glucoside	395.171	neg	4.43262	2.2688	1.301	0.03278	0.3526
5-Fluorouridine	243.045	neg	2.98035	2.2659	0.7221	0.00144	0.1854
(3beta,17alpha,23S)-17,23-Epoxy-3,28,29-trihydroxy-27-norlanost-8-en-24-one	475.34	pos	8.9714	2.2	1.3053	0.03412	0.3577
(3beta,5alpha,6alpha,7alpha,22E,24R)-5,6-Epoxyergosta-8,14,22-triene-3,7-diol	471.309	neg	8.26142	2.1478	0.735	0.006441	0.2663
24,25,26,27-Tetranor-23-oxo-hydroxyvitamin D3	341.245	pos	7.01102	2.1115	0.7312	0.01826	0.3196
O-Methylcorypalline	240.149	pos	6.00257	2.0841	1.5389	0.0178	0.3195
Physalolactone B	499.302	neg	8.27678	2.0075	1.5023	0.0213	0.3276
CON vs. MRPG
Metabolite	M/Z	Mode	Retention time	VIP	FC(CON/MRPG)	P_value	FDR
N-Acetyl-DL-tryptophan	245.093	neg	3.9098	3.5814	0.2133	0.0003728	0.03141
Isoleucyl-Lysine	242.186	pos	2.66977	2.7723	0.32	2.749e-05	0.01791
Arginyl-Proline	254.161	pos	1.49127	2.7197	0.5308	0.001778	0.05063
(R)-11,12,13-Trinor-1(5),6,9-guaiatrien-8-one	219.102	neg	5.36625	2.7089	0.3629	0.0002722	0.02844
1-Phenyl-6,7-dihydroxy-isochroman	287.092	neg	3.94085	2.379	1.5577	0.0006671	0.04063
Histidinyl-Isoleucine	251.149	pos	1.59668	2.3209	0.5195	0.002258	0.054
3-Oxohexadecanoic acid	315.217	neg	9.94655	2.2816	1.6873	0.0004018	0.03218
Naringenin 5-rhamnoside	399.108	neg	5.2894	2.2793	0.5785	0.003427	0.06202
(R)-8-Acetoxycarvotanacetone	209.118	neg	3.7137	2.2788	0.5098	0.003125	0.06036
Taxifolin 3-arabinoside	417.082	neg	4.7961	2.1028	0.7407	0.01108	0.09031
Cis-2-Methylaconitate	187.024	neg	1.23637	2.0863	0.5268	0.000649	0.04025
B-D-Glucopyranosiduronic acid	344.135	pos		2.6424	0.5127	0.001554	0.0506
CON vs. HRPG
Metabolite	M/Z	Mode	Retention time	VIP	FC(CON/HRPG)	P_value	FDR
Melibiose	387.114	neg	9.56552	2.9437	0.6357	0.003236	0.3014
LysoPE(0:0/14:0)	448.242	pos	7.46265	2.6699	1.3126	0.03239	0.507
Prostaglandin D1 Alcohol	339.253	neg	9.47333	2.0147	0.6975	0.01901	0.4452
Gamma-Linolenic acid	261.221	pos	6.99035	2.0099	0.8312	0.02116	0.4521
LRPG vs. MRPG
Metabolite	M/Z	Mode	Retention time	VIP	FC(LRPG/MRPG)	P_value	FDR
8-Isoquinoline methanamine (hydrochloride)	158.096	pos	5.30812	3.2066	0.5867	0.01466	0.3833
24,25,26,27-Tetranor-23-oxo-hydroxyvitamin D3	341.245	pos	7.01102	2.9611	1.5809	0.003505	0.3149
O-Methylcorypalline	240.149	pos	6.00257	2.9469	0.5676	0.009529	0.3658
1-Pyrroline	111.092	pos	0.777717	2.7783	0.6737	0.004298	0.3149
O-Desmethylvenlafaxine glucuronide	376.176	pos	4.73998	2.7074	0.594	0.008388	0.3648
(Z)-3-Nonen-1-ol	165.126	pos	4.83247	2.6189	0.5641	0.01237	0.3695
Physalolactone B	499.302	neg	8.27678	2.4117	0.5994	0.00485	0.3246
Rutin	655.158	neg	3.62523	2.3731	1.6261	0.0364	0.4687
Isopersin	401.265	neg	8.10687	2.2308	0.7252	0.00312	0.3149
5-Hydroxyvalproic acid	159.102	neg	5.4968	2.198	0.8032	0.0001857	0.1259
Urocanic acid	139.05	pos	0.744217	2.1482	1.2396	0.01568	0.3888
10-hydroxy-(2E,8E)-decadien-4-ynoic Acid	222.112	pos	4.39967	2.0607	0.8568	0.001424	0.284
LRPG vs. HRPG
Metabolite	M/Z	Mode	Retention time	VIP	FC(LRPG/HRPG)	P_value	FDR
8-Isoquinoline methanamine (hydrochloride)	158.096	pos	5.30812	3.694	0.5582	0.002066	0.226
O-Methylcorypalline	240.149	pos	6.00257	3.5097	0.5454	0.0005028	0.1827
Rutin	655.158	neg	3.62523	3.4027	2.1015	0.01335	0.3395
1-Pyrroline	111.092	pos	0.777717	3.355	0.6197	0.003135	0.2415
(+)-2,3-Dihydro-3-methyl-1H-pyrrole	125.107	pos	1.18485	3.0529	0.8024	0.001652	0.2217
Soyasapogenol E	421.345	pos	8.4321	3.0522	1.5837	0.0005389	0.183
PS(14:0/24:1(15Z))	800.576	pos	9.81235	2.9718	1.4943	0.01004	0.3149
LysoPE(14:1(9Z)/0:0)	424.245	pos	7.08252	2.8733	1.2738	0.004591	0.2658
LysoPE(0:0/14:0)	448.242	pos	7.46265	2.5569	1.4422	0.03083	0.4173
Physalolactone B	499.302	neg	8.27678	2.4723	0.6359	0.02691	0.3966
3-keto-Digoxigenin	775.436	neg	7.79713	2.3194	0.7285	0.008566	0.3052
PE(17:1(9Z)/0:0)	466.292	pos	8.36003	2.281	1.2234	0.004709	0.2658
1alpha,25-dihydroxy-11alpha-[(1R)-oxiranyl]vitamin D3	459.346	pos	6.96985	2.2471	1.2748	0.04371	0.4796
Melibiose	387.114	neg	9.56552	2.1889	0.7641	0.03106	0.4179
(x)-1,2-Propanediol 1-O-b-D-glucopyranoside	219.087	neg	3.25075	2.0545	0.8093	0.0145	0.348
MRPG vs. HRPG
Metabolite	M/Z	Mode	Retention time	VIP	FC(MRPG/HRPG)	P_value	FDR
Naringenin 5-rhamnoside	399.108	neg	5.2894	2.8177	1.9509	0.006176	0.1819
1-Phenyl-6,7-dihydroxy-isochroman	287.092	neg	3.94085	2.6554	0.6653	0.001243	0.127
Arginyl-Proline	254.161	pos	1.49127	2.4348	1.5704	0.02528	0.2331
Isoleucyl-Lysine	242.186	pos	2.66977	2.3033	1.8106	0.01509	0.2051
Soyasapogenol E	421.345	pos	8.4321	2.2751	1.4829	0.001102	0.127
24,25,26,27-Tetranor-23-oxo-hydroxyvitamin D3	341.245	pos	7.01102	2.0231	0.7119	0.006181	0.1819
B-D-Glucopyranosiduronic acid	344.135	pos	1.09818	2.8807	1.7498	0.001695	0.1336

## Sheet: CON vs. LRPG
Metabolite	M/Z	Mode	Retention time	VIP	FC(CON/LRPG)	P_value	FDR
N-Acetyl-DL-tryptophan	245.093	neg	3.9098	3.7587	0.2316	0.01607	0.3169
3-Oxohexadecanoic acid	315.217	neg	9.94655	2.7782	1.5982	0.0007555	0.165
1alpha,25-dihydroxy-11alpha-[(1R)-oxiranyl]vitamin D3	459.346	pos	6.96985	2.768	0.6826	0.002616	0.2019
(R)-11,12,13-Trinor-1(5),6,9-guaiatrien-8-one	219.102	neg	5.36625	2.7574	0.404	0.01293	0.3098
5-(10,13-Nonadecadienyl)-1,3-benzenediol	393.274	neg	8.1166	2.6465	0.3343	0.008624	0.2914
Isoleucyl-Lysine	242.186	pos	2.66977	2.6412	0.383	0.01222	0.3098
7(14)-Bisabolene-2,3,10,11-tetrol	255.195	pos	7.05202	2.5769	0.6833	2.378e-06	0.02419
PS(14:0/24:1(15Z))	800.576	pos	9.81235	2.4566	0.685	0.01513	0.3138
Rutin	655.158	neg	3.62523	2.3776	0.6057	0.03658	0.3594
8-Isoquinoline methanamine (hydrochloride)	158.096	pos	5.30812	2.3306	1.5468	0.03285	0.3526
3-keto-Digoxigenin	775.436	neg	7.79713	2.312	1.4636	0.002351	0.2012
6-Epi-7-isocucurbic acid glucoside	395.171	neg	4.43262	2.2688	1.301	0.03278	0.3526
5-Fluorouridine	243.045	neg	2.98035	2.2659	0.7221	0.00144	0.1854
(3beta,17alpha,23S)-17,23-Epoxy-3,28,29-trihydroxy-27-norlanost-8-en-24-one	475.34	pos	8.9714	2.2	1.3053	0.03412	0.3577
(3beta,5alpha,6alpha,7alpha,22E,24R)-5,6-Epoxyergosta-8,14,22-triene-3,7-diol	471.309	neg	8.26142	2.1478	0.735	0.006441	0.2663
24,25,26,27-Tetranor-23-oxo-hydroxyvitamin D3	341.245	pos	7.01102	2.1115	0.7312	0.01826	0.3196
O-Methylcorypalline	240.149	pos	6.00257	2.0841	1.5389	0.0178	0.3195
Physalolactone B	499.302	neg	8.27678	2.0075	1.5023	0.0213	0.3276

## Sheet: CON vs. MRPG
Metabolite	M/Z	Mode	Retention time	VIP	FC(CON/MRPG)	P_value	FDR
N-Acetyl-DL-tryptophan	245.093	neg	3.9098	3.5814	0.2133	0.0003728	0.03141
Isoleucyl-Lysine	242.186	pos	2.66977	2.7723	0.32	2.749e-05	0.01791
Arginyl-Proline	254.161	pos	1.49127	2.7197	0.5308	0.001778	0.05063
(R)-11,12,13-Trinor-1(5),6,9-guaiatrien-8-one	219.102	neg	5.36625	2.7089	0.3629	0.0002722	0.02844
1-Phenyl-6,7-dihydroxy-isochroman	287.092	neg	3.94085	2.379	1.5577	0.0006671	0.04063
Histidinyl-Isoleucine	251.149	pos	1.59668	2.3209	0.5195	0.002258	0.054
3-Oxohexadecanoic acid	315.217	neg	9.94655	2.2816	1.6873	0.0004018	0.03218
Naringenin 5-rhamnoside	399.108	neg	5.2894	2.2793	0.5785	0.003427	0.06202
(R)-8-Acetoxycarvotanacetone	209.118	neg	3.7137	2.2788	0.5098	0.003125	0.06036
Taxifolin 3-arabinoside	417.082	neg	4.7961	2.1028	0.7407	0.01108	0.09031
Cis-2-Methylaconitate	187.024	neg	1.23637	2.0863	0.5268	0.000649	0.04025
B-D-Glucopyranosiduronic acid	344.135	pos		2.6424	0.5127	0.001554	0.0506

## Sheet: CON vs. HRPG
Metabolite	M/Z	Mode	Retention time	VIP	FC(CON/HRPG)	P_value	FDR
Melibiose	387.114	neg	9.56552	2.9437	0.6357	0.003236	0.3014
LysoPE(0:0/14:0)	448.242	pos	7.46265	2.6699	1.3126	0.03239	0.507
Prostaglandin D1 Alcohol	339.253	neg	9.47333	2.0147	0.6975	0.01901	0.4452
Gamma-Linolenic acid	261.221	pos	6.99035	2.0099	0.8312	0.02116	0.4521

## Sheet: LRPG vs. MRPG
Metabolite	M/Z	Mode	Retention time	VIP	FC(LRPG/MRPG)	P_value	FDR
8-Isoquinoline methanamine (hydrochloride)	158.096	pos	5.30812	3.2066	0.5867	0.01466	0.3833
24,25,26,27-Tetranor-23-oxo-hydroxyvitamin D3	341.245	pos	7.01102	2.9611	1.5809	0.003505	0.3149
O-Methylcorypalline	240.149	pos	6.00257	2.9469	0.5676	0.009529	0.3658
1-Pyrroline	111.092	pos	0.777717	2.7783	0.6737	0.004298	0.3149
O-Desmethylvenlafaxine glucuronide	376.176	pos	4.73998	2.7074	0.594	0.008388	0.3648
(Z)-3-Nonen-1-ol	165.126	pos	4.83247	2.6189	0.5641	0.01237	0.3695
Physalolactone B	499.302	neg	8.27678	2.4117	0.5994	0.00485	0.3246
Rutin	655.158	neg	3.62523	2.3731	1.6261	0.0364	0.4687
Isopersin	401.265	neg	8.10687	2.2308	0.7252	0.00312	0.3149
5-Hydroxyvalproic acid	159.102	neg	5.4968	2.198	0.8032	0.0001857	0.1259
Urocanic acid	139.05	pos	0.744217	2.1482	1.2396	0.01568	0.3888
10-hydroxy-(2E,8E)-decadien-4-ynoic Acid	222.112	pos	4.39967	2.0607	0.8568	0.001424	0.284

## Sheet: LRPG vs. HRPG
Metabolite	M/Z	Mode	Retention time	VIP	FC(LRPG/HRPG)	P_value	FDR
8-Isoquinoline methanamine (hydrochloride)	158.096	pos	5.30812	3.694	0.5582	0.002066	0.226
O-Methylcorypalline	240.149	pos	6.00257	3.5097	0.5454	0.0005028	0.1827
Rutin	655.158	neg	3.62523	3.4027	2.1015	0.01335	0.3395
1-Pyrroline	111.092	pos	0.777717	3.355	0.6197	0.003135	0.2415
(+)-2,3-Dihydro-3-methyl-1H-pyrrole	125.107	pos	1.18485	3.0529	0.8024	0.001652	0.2217
Soyasapogenol E	421.345	pos	8.4321	3.0522	1.5837	0.0005389	0.183
PS(14:0/24:1(15Z))	800.576	pos	9.81235	2.9718	1.4943	0.01004	0.3149
LysoPE(14:1(9Z)/0:0)	424.245	pos	7.08252	2.8733	1.2738	0.004591	0.2658
LysoPE(0:0/14:0)	448.242	pos	7.46265	2.5569	1.4422	0.03083	0.4173
Physalolactone B	499.302	neg	8.27678	2.4723	0.6359	0.02691	0.3966
3-keto-Digoxigenin	775.436	neg	7.79713	2.3194	0.7285	0.008566	0.3052
PE(17:1(9Z)/0:0)	466.292	pos	8.36003	2.281	1.2234	0.004709	0.2658
1alpha,25-dihydroxy-11alpha-[(1R)-oxiranyl]vitamin D3	459.346	pos	6.96985	2.2471	1.2748	0.04371	0.4796
Melibiose	387.114	neg	9.56552	2.1889	0.7641	0.03106	0.4179
(x)-1,2-Propanediol 1-O-b-D-glucopyranoside	219.087	neg	3.25075	2.0545	0.8093	0.0145	0.348

## Sheet: MRPG vs. HRPG
Metabolite	M/Z	Mode	Retention time	VIP	FC(MRPG/HRPG)	P_value	FDR
Naringenin 5-rhamnoside	399.108	neg	5.2894	2.8177	1.9509	0.006176	0.1819
1-Phenyl-6,7-dihydroxy-isochroman	287.092	neg	3.94085	2.6554	0.6653	0.001243	0.127
Arginyl-Proline	254.161	pos	1.49127	2.4348	1.5704	0.02528	0.2331
Isoleucyl-Lysine	242.186	pos	2.66977	2.3033	1.8106	0.01509	0.2051
Soyasapogenol E	421.345	pos	8.4321	2.2751	1.4829	0.001102	0.127
24,25,26,27-Tetranor-23-oxo-hydroxyvitamin D3	341.245	pos	7.01102	2.0231	0.7119	0.006181	0.1819
B-D-Glucopyranosiduronic acid	344.135	pos	1.09818	2.8807	1.7498	0.001695	0.1336
